# Supplementary material for: Whole‐Genome Sequence of Synthesized Allopolyploids in Cucumis Reveals Insights into the Genome Evolution of Allopolyploidization
Source: Adv Sci (Weinh). 2021 Feb 15;8(9):2004222. doi: 10.1002/advs.202004222 (PMC8097326; doi:10.1002/advs.202004222)
Supplement: Supplementary file 2 — Supporting Table [file ADVS-8-2004222-s002.xlsx]

## Sheet: Table S6
Table S6. Summary of repeat content in Cucumis ×hytivus (S14), C. sativus, and C. hystrix.
Type	C. sativus			C. hystrix			C. ×hytivus (S14)
	Number	Length (bp)	Percentage* (%)	Number	Length (bp)	Percentage* (%)	Number	Length (bp)	Percentage* (%)
ClassI	144819	58472512	25.85	231876	91908535	30.89	376589	168647308	31.19
ClassI/DIRS	3514	2563865	1.13	6887	5314996	1.79	10759	10064980	1.86
ClassI/LARD	19689	7729202	3.42	29549	9225695	3.1	49309	23843739	4.41
ClassI/LINE	26615	10675303	4.72	35168	10758023	3.62	61769	23123813	4.28
ClassI/LTR/Copia	36816	16652742	7.36	60559	28488326	9.58	97151	47944804	8.87
ClassI/LTR/Gypsy	48917	23415575	10.35	86143	42487023	14.28	134659	71569376	13.24
ClassI/LTR/Unknown	2856	797997	0.35	4987	1695451	0.57	7748	2480521	0.46
ClassI/PLE	320	139395	0.06	427	142184	0.05	761	327185	0.06
ClassI/SINE	3396	577319	0.26	4518	805027	0.27	7769	1346460	0.25
ClassI/TRIM	729	897405	0.4	1036	930251	0.31	2099	3007123	0.56
ClassI/Unknown	1967	744291	0.33	2602	617859	0.21	4565	1437446	0.27
ClassII	33091	11532660	5.1	53425	20147802	6.77	86546	32298774	5.97
ClassII/Crypton	307	128996	0.06	492	144608	0.05	805	399244	0.07
ClassII/Helitron	4884	1352914	0.6	7353	2366794	0.8	12207	3732117	0.69
ClassII/MITE	1446	291361	0.13	1931	381256	0.13	3329	664444	0.12
ClassII/Maverick	488	343664	0.15	492	171042	0.06	970	509321	0.09
ClassII/TIR	22918	8540645	3.78	39402	16091697	5.41	62153	24862051	4.6
ClassII/Unknown	3048	1093803	0.48	3755	1260152	0.42	7082	2627582	0.49
PotentialHostGene	43059	11164081	4.94	60985	14811331	4.98	101814	25688332	4.75
SSR	3760	768754	0.34	5265	871974	0.29	8903	1695732	0.31
Unknown	139611	33947631	15.01	214458	52429679	17.62	349137	88996052	16.46
Total	364340	100801297	44.56	566009	155146354	52.15	922989	275690142	50.98
Note: * Proportion of repeat content compared to whole genome.

## Sheet: Table S7
Table S7. Summary of Iso-Seq.
Library	Number of reads of insert	Number of five prime reads	Number of three prime reads	Number of poly-A reads	Number of filtered short reads	Number of non-full-length reads	Number of full-length reads	Number of full-length non-chimeric reads	Average full-length non-chimeric read length
N500	172349	123321	133984	129359	14954	45884	111511	106500	1010
N2000	157629	105340	113094	105216	5546	60240	91843	70004	2080

## Sheet: Table S15
Table S15. Protein quartet table listing the homologous gene sets among CC (Cucumis sativus), HH (C. hystrix), Chc and Chh subgenomes of C. ×hytivus. A dot (.) is placed where no homolog is identified in the respective genome due to several possible causes (different annotation methods, gene loss, truncation, pseudogenization, matching random scaffolds, transposed). These changes are tracked in t…
C. sativus (CC)	C. hystrix(HH)	C. ×hytivus Chc subgenome	C. ×hytivus Chh subgenome	Tag
-	-	chc01G001000.1	chh02G026730.1	subC,subH
-	Chy2G048690.1	chc01G001220.1	chh02G026560.1	subC,HH,subH
-	Chy2G048590.1	chc01G001330.1	chh02G026450.1	subC,HH,subH
-	-	chc01G001790.1	chh02G026000.1	subC,subH
-	-	chc01G001840.1	chh02G025950.1	subC,subH
-	Chy2G048040.1	chc01G001940.1	chh02G025850.1	subC,HH,subH
-	-	chc01G002110.1	chh02G025680.1	subC,subH
-	Chy2G047650.1	chc01G002330.1	chh02G025460.1	subC,HH,subH
-	Chy2G047270.1	chc01G002700.1	chh02G025080.1	subC,HH,subH
-	-	chc01G003060.1	chh02G024730.1	subC,subH
-	-	chc01G003530.1	chh02G024280.1	subC,subH
-	-	chc01G003910.1	chh02G023910.1	subC,subH
-	-	chc01G004030.1	chh02G023790.1	subC,subH
-	Chy2G045950.1	chc01G004140.1	chh02G023670.1	subC,HH,subH
-	Chy2G045940.1	chc01G004150.1	chh02G023660.1	subC,HH,subH
-	Chy2G045930.1	chc01G004160.1	chh02G023650.1	subC,HH,subH
-	Chy2G045660.1	chc01G004440.1	chh02G023370.1	subC,HH,subH
-	-	chc01G004650.1	chh12G000370.1	subC,subH
-	-	chc01G004770.1	chh12G000110.1	subC,subH
-	-	chc01G004780.1	chh12G000100.1	subC,subH
-	-	chc01G006800.1	chh12G014880.1	subC,subH
-	-	chc01G006820.1	chh12G014860.1	subC,subH
-	-	chc01G007030.1	chh12G014640.1	subC,subH
-	-	chc01G007330.1	chh12G014340.1	subC,subH
-	-	chc01G007500.1	chh12G014170.1	subC,subH
-	Chy12G219460.1	chc01G007600.1	chh12G014060.1	subC,HH,subH
-	Chy12G219330.1	chc01G007740.1	chh12G013920.1	subC,HH,subH
-	-	chc01G007830.1	chh12G013830.1	subC,subH
-	-	chc01G008300.1	chh12G013370.1	subC,subH
-	Chy12G218370.1	chc01G008760.1	chh12G012970.1	subC,HH,subH
-	Chy12G218140.1	chc01G008950.1	chh12G012760.1	subC,HH,subH
-	Chy12G218070.1	chc01G009050.1	chh12G012660.1	subC,HH,subH
-	-	chc01G009620.1	chh12G012150.1	subC,subH
-	-	chc01G010130.1	chh12G011670.1	subC,subH
-	-	chc01G010270.1	chh12G011520.1	subC,subH
-	-	chc01G011440.1	chh12G010310.1	subC,subH
-	Chy12G214980.1	chc01G012390.1	chh12G009430.1	subC,HH,subH
-	-	chc01G012590.1	chh12G009250.1	subC,subH
-	-	chc01G012600.1	chh12G009240.1	subC,subH
-	Chy12G214570.1	chc01G012790.1	chh12G009020.1	subC,HH,subH
-	-	chc01G012950.1	chh12G008870.1	subC,subH
-	-	chc01G013070.1	chh12G008770.1	subC,subH
-	-	chc01G013140.1	chh12G008670.1	subC,subH
-	-	chc01G013340.1	chh12G008470.1	subC,subH
-	-	chc01G013390.1	chh12G008440.1	subC,subH
-	Chy12G213930.1	chc01G013430.1	chh12G008420.1	subC,HH,subH
-	Chy12G213800.1	chc01G013580.1	chh12G008270.1	subC,HH,subH
-	-	chc01G014190.1	chh12G007610.1	subC,subH
-	-	chc01G014260.1	chh12G007540.1	subC,subH
-	Chy12G212730.1	chc01G014570.1	chh12G007200.1	subC,HH,subH
-	-	chc01G014690.1	chh12G007100.1	subC,subH
-	Chy12G212630.1	chc01G014710.1	chh12G007080.1	subC,HH,subH
-	-	chc01G014720.1	chh12G007070.1	subC,subH
-	Chy12G212580.1	chc01G014770.1	chh12G007020.1	subC,HH,subH
-	-	chc01G014850.1	chh12G006970.1	subC,subH
-	Chy12G211950.1	chc01G015390.1	chh12G006430.1	subC,HH,subH
-	Chy12G211760.1	chc01G015570.1	chh12G006270.1	subC,HH,subH
-	-	chc01G015660.1	chh12G006160.1	subC,subH
-	-	chc01G015740.1	chh12G006070.1	subC,subH
-	Chy12G211520.1	chc01G015800.1	chh12G005990.1	subC,HH,subH
-	Chy2G041590.1	chc01G015910.1	chh02G019000.1	subC,HH,subH
-	-	chc01G016000.1	chh02G018310.1	subC,subH
-	ChyUNG236370.1	chc01G017100.1	chh02G020800.1	subC,HH,subH
-	-	chc01G017150.1	chh02G020690.1	subC,subH
-	-	chc01G017220.1	chh02G020810.1	subC,subH
-	-	chc01G017230.1	chh02G020730.1	subC,subH
-	-	chc01G017300.1	chh02G020890.1	subC,subH
-	-	chc01G017880.1	chh02G021480.1	subC,subH
-	Chy2G044040.1	chc01G017990.1	chh02G021600.1	subC,HH,subH
-	Chy2G044330.1	chc01G018300.1	chh02G021890.1	subC,HH,subH
-	Chy2G042430.1	chc01G018690.1	chh02G019780.1	subC,HH,subH
-	-	chc01G018820.1	chh02G019930.1	subC,subH
-	-	chc01G019140.1	chh02G020210.1	subC,subH
-	Chy2G042220.1	chc01G019790.1	chh02G019600.1	subC,HH,subH
-	-	chc01G019800.1	chh02G022100.1	subC,subH
-	Chy2G044580.1	chc01G019850.1	chh02G022150.1	subC,HH,subH
-	-	chc01G019890.1	chh02G022180.1	subC,subH
-	-	chc01G020040.1	chh02G022340.1	subC,subH
-	Chy2G044820.1	chc01G020120.1	chh02G022410.1	subC,HH,subH
-	-	chc01G020190.1	chh02G022480.1	subC,subH
-	-	chc01G020510.1	chh02G022820.1	subC,subH
-	-	chc01G020880.1	chh12G000720.1	subC,subH
-	-	chc01G020950.1	chh12G000440.1	subC,subH
-	-	chc01G021240.1	chh12G000710.1	subC,subH
-	-	chc01G021470.1	chh12G000990.1	subC,subH
-	-	chc01G021670.1	chh12G001190.1	subC,subH
-	-	chc01G021870.1	chh12G001430.1	subC,subH
-	Chy12G206870.1	chc01G021970.1	chh12G001540.1	subC,HH,subH
-	-	chc01G021990.1	chh12G001560.1	subC,subH
-	-	chc01G022000.1	chh12G001570.1	subC,subH
-	Chy12G206920.1	chc01G022010.1	chh12G001580.1	subC,HH,subH
-	Chy12G207070.1	chc01G022140.1	chh12G001720.1	subC,HH,subH
-	-	chc01G022540.1	chh12G002210.1	subC,subH
-	-	chc01G022970.1	chh12G002550.1	subC,subH
-	-	chc01G023120.1	chh12G002700.1	subC,subH
-	Chy12G208390.1	chc01G023320.1	chh12G002900.1	subC,HH,subH
-	-	chc01G024250.1	chh12G003890.1	subC,subH
-	-	chc01G024740.1	chh12G004470.1	subC,subH
-	-	chc01G024810.1	chh12G004420.1	subC,subH
-	Chy12G210200.1	chc01G025030.1	chh12G004660.1	subC,HH,subH
-	-	chc01G025360.1	chh12G005030.1	subC,subH
-	Chy8G156930.1	chc01G025710.1	chh08G011340.1	subC,HH,subH
-	Chy8G156750.1	chc01G025880.1	chh08G011180.1	subC,HH,subH
-	-	chc01G025940.1	chh08G011120.1	subC,subH
-	-	chc01G025950.1	chh08G011110.1	subC,subH
-	Chy8G156560.1	chc01G026140.1	chh08G010940.1	subC,HH,subH
-	-	chc01G026190.1	chh08G010530.1	subC,subH
-	-	chc01G026260.1	chh08G010600.1	subC,subH
-	Chy8G156290.1	chc01G026280.1	chh08G010620.1	subC,HH,subH
-	-	chc01G026560.1	chh08G010900.1	subC,subH
-	Chy8G155950.1	chc01G026860.1	chh08G010200.1	subC,HH,subH
-	-	chc01G027060.1	chh02G011710.1	subC,subH
-	-	chc01G027090.1	chh02G011740.1	subC,subH
-	-	chc01G027160.1	chh02G011810.1	subC,subH
-	-	chc01G027250.1	chh02G011910.1	subC,subH
-	Chy2G034140.1	chc01G027350.1	chh02G012020.1	subC,HH,subH
-	Chy2G034170.1	chc01G027380.1	chh02G012050.1	subC,HH,subH
-	-	chc01G027410.1	chh02G012090.1	subC,subH
-	Chy2G034680.1	chc01G027860.1	chh02G012560.1	subC,HH,subH
-	Chy2G034720.1	chc01G027900.1	chh02G012600.1	subC,HH,subH
-	Chy2G034900.1	chc01G028040.1	chh02G012740.1	subC,HH,subH
-	-	chc01G028540.1	chh02G013240.1	subC,subH
-	-	chc01G029340.1	chh02G014040.1	subC,subH
-	-	chc01G029860.1	chh02G014610.1	subC,subH
-	-	chc01G030060.1	chh02G014840.1	subC,subH
-	Chy2G037070.1	chc01G030200.1	chh02G014960.1	subC,HH,subH
-	Chy2G037660.1	chc01G030680.1	chh02G015510.1	subC,HH,subH
-	Chy2G037790.1	chc01G030770.1	chh02G015600.1	subC,HH,subH
-	-	chc01G031110.1	chh02G015990.1	subC,subH
-	-	chc01G031770.1	chh02G016660.1	subC,subH
-	Chy2G039310.1	chc01G031850.1	chh02G016790.1	subC,HH,subH
-	Chy2G039380.1	chc01G031910.1	chh02G016860.1	subC,HH,subH
-	Chy2G039590.1	chc01G032180.1	chh02G017110.1	subC,HH,subH
-	-	chc01G032200.1	chh02G017150.1	subC,subH
-	Chy2G039720.1	chc01G032280.1	chh02G017250.1	subC,HH,subH
-	-	chc01G032520.1	chh02G017630.1	subC,subH
-	Chy2G040100.1	chc01G032530.1	chh02G017650.1	subC,HH,subH
-	-	chc01G032610.1	chh02G017760.1	subC,subH
-	Chy2G040320.1	chc01G032700.1	chh02G017840.1	subC,HH,subH
-	Chy2G040370.1	chc01G032730.1	chh02G017870.1	subC,HH,subH
-	Chy2G041320.1	chc01G033060.1	chh02G018740.1	subC,HH,subH
-	Chy12G211340.1	chc01G033390.1	chh12G005790.1	subC,HH,subH
-	-	chc01G033430.1	chh12G005750.1	subC,subH
-	-	chc01G033530.1	chh12G005650.1	subC,subH
-	-	chc01G033570.1	chh12G005610.1	subC,subH
-	Chy12G211130.1	chc01G033620.1	chh12G005530.1	subC,HH,subH
-	Chy5G105270.1	chc02G000390.1	chh05G015790.1	subC,HH,subH
-	Chy5G105280.1	chc02G000400.1	chh05G015800.1	subC,HH,subH
-	-	chc02G000450.1	chh05G015360.1	subC,subH
-	Chy5G104780.1	chc02G000550.1	chh05G015260.1	subC,HH,subH
-	-	chc02G001380.1	chh05G014480.1	subC,subH
-	-	chc02G001540.1	chh05G014330.1	subC,subH
-	-	chc02G001560.1	chh05G014310.1	subC,subH
-	Chy5G103860.1	chc02G001590.1	chh05G014280.1	subC,HH,subH
-	Chy5G103470.1	chc02G002030.1	chh05G013840.1	subC,HH,subH
-	-	chc02G002520.1	chh05G013380.1	subC,subH
-	-	chc02G002530.1	chh05G013360.1	subC,subH
-	-	chc02G002600.1	chh05G013290.1	subC,subH
-	-	chc02G002820.1	chh05G013070.1	subC,subH
-	-	chc02G002950.1	chh05G012940.1	subC,subH
-	-	chc02G004580.1	chh05G011550.1	subC,subH
-	-	chc02G004600.1	chh05G011530.1	subC,subH
-	-	chc02G004610.1	chh05G011520.1	subC,subH
-	Chy5G100970.1	chc02G004840.1	chh05G011290.1	subC,HH,subH
-	Chy5G100750.1	chc02G005080.1	chh05G011060.1	subC,HH,subH
-	-	chc02G005120.1	chh05G011030.1	subC,subH
-	-	chc02G005150.1	chh05G010940.1	subC,subH
-	Chy5G100640.1	chc02G005180.1	chh05G010910.1	subC,HH,subH
-	-	chc02G005210.1	chh05G010880.1	subC,subH
-	-	chc02G005250.1	chh05G010830.1	subC,subH
-	Chy5G100540.1	chc02G005280.1	chh05G010800.1	subC,HH,subH
-	Chy5G100050.1	chc02G005810.1	chh05G010270.1	subC,HH,subH
-	Chy5G099740.1	chc02G006050.1	chh05G010010.1	subC,HH,subH
-	Chy5G099610.1	chc02G006200.1	chh05G009870.1	subC,HH,subH
-	-	chc02G006440.1	chh05G009670.1	subC,subH
-	-	chc02G006570.1	chh05G009530.1	subC,subH
-	-	chc02G006660.1	chh05G009430.1	subC,subH
-	-	chc02G006760.1	chh05G009300.1	subC,subH
-	-	chc02G006970.1	chh05G009090.1	subC,subH
-	Chy5G098530.1	chc02G007200.1	chh05G008770.1	subC,HH,subH
-	-	chc02G007590.1	chh05G008480.1	subC,subH
-	Chy5G098100.1	chc02G007660.1	chh05G008390.1	subC,HH,subH
-	-	chc02G008110.1	chh05G008000.1	subC,subH
-	Chy5G097270.1	chc02G008550.1	chh05G007540.1	subC,HH,subH
-	-	chc02G008790.1	chh05G007270.1	subC,subH
-	-	chc02G009630.1	chh05G006370.1	subC,subH
-	-	chc02G009850.1	chh05G006780.1	subC,subH
-	-	chc02G010100.1	chh05G003150.1	subC,subH
-	-	chc02G010190.1	chh05G003230.1	subC,subH
-	Chy5G093480.1	chc02G010430.1	chh05G003440.1	subC,HH,subH
-	-	chc02G010440.1	chh05G003450.1	subC,subH
-	Chy5G093490.1	chc02G010450.1	chh05G003460.1	subC,HH,subH
-	-	chc02G010940.1	chh05G004260.1	subC,subH
-	Chy5G094020.1	chc02G011040.1	chh05G004140.1	subC,HH,subH
-	Chy5G094160.1	chc02G011180.1	chh05G004290.1	subC,HH,subH
-	Chy11G190030.1	chc02G012150.1	chh11G004380.1	subC,HH,subH
-	-	chc02G012190.1	chh11G004120.1	subC,subH
-	-	chc02G012290.1	chh11G004240.1	subC,subH
-	Chy11G189780.1	chc02G012430.1	chh11G004090.1	subC,HH,subH
-	-	chc02G013380.1	chh11G003180.1	subC,subH
-	Chy11G188620.1	chc02G013680.1	chh11G002890.1	subC,HH,subH
-	-	chc02G013970.1	chh11G002620.1	subC,subH
-	-	chc02G014110.1	chh11G002480.1	subC,subH
-	Chy11G188170.1	chc02G014140.1	chh11G002450.1	subC,HH,subH
-	-	chc02G014210.1	chh11G002380.1	subC,subH
-	Chy11G187690.1	chc02G014740.1	chh11G002010.1	subC,HH,subH
-	-	chc02G014750.1	chh11G002000.1	subC,subH
-	Chy11G187470.1	chc02G014980.1	chh11G001770.1	subC,HH,subH
-	Chy11G187210.1	chc02G015240.1	chh11G001540.1	subC,HH,subH
-	-	chc02G016150.1	chh11G000670.1	subC,subH
-	-	chc02G016340.1	chh11G000510.1	subC,subH
-	Chy11G186100.1	chc02G016560.1	chh11G000350.1	subC,HH,subH
-	-	chc02G016660.1	chh11G000250.1	subC,subH
-	Chy3G060370.1	chc02G016980.1	chh03G010880.1	subC,HH,subH
-	-	chc02G023230.1	chh03G012090.1	subC,subH
-	-	chc02G023400.1	chh03G011890.1	subC,subH
-	-	chc02G023620.1	chh03G011670.1	subC,subH
-	-	chc02G023730.1	chh03G011650.1	subC,subH
-	-	chc02G024030.1	chh03G011340.1	subC,subH
-	-	chc02G024310.1	chh03G011090.1	subC,subH
-	-	chc02G024460.1	chh03G010940.1	subC,subH
-	-	chc02G024650.1	chh03G009260.1	subC,subH
-	-	chc02G024800.1	chh03G000080.1	subC,subH
-	-	chc02G025270.1	chh03G000520.1	subC,subH
-	-	chc02G025310.1	chh03G000560.1	subC,subH
-	-	chc02G025450.1	chh03G000700.1	subC,subH
-	Chy3G050820.1	chc02G025820.1	chh03G001060.1	subC,HH,subH
-	Chy3G050890.1	chc02G025900.1	chh03G001140.1	subC,HH,subH
-	-	chc02G026250.1	chh11G006990.1	subC,subH
-	-	chc02G026720.1	chh11G006290.1	subC,subH
-	Chy11G191850.1	chc02G026750.1	chh11G006260.1	subC,HH,subH
-	-	chc02G027210.1	chh11G005660.1	subC,subH
-	Chy11G191230.1	chc02G027320.1	chh11G005560.1	subC,HH,subH
-	-	chc02G027480.1	chh11G005430.1	subC,subH
-	-	chc02G027500.1	chh11G005410.1	subC,subH
-	-	chc02G027570.1	chh11G005350.1	subC,subH
-	-	chc02G028160.1	chh11G004840.1	subC,subH
-	Chy6G128210.1	chc03G000130.1	chh06G023200.1	subC,HH,subH
-	Chy6G128130.1	chc03G000200.1	chh06G023110.1	subC,HH,subH
-	-	chc03G000390.1	chh06G022940.1	subC,subH
-	-	chc03G000990.1	chh06G022380.1	subC,subH
-	-	chc03G001110.1	chh06G022260.1	subC,subH
-	-	chc03G001250.1	chh06G022120.1	subC,subH
-	-	chc03G001290.1	chh06G022080.1	subC,subH
-	-	chc03G001630.1	chh06G021790.1	subC,subH
-	-	chc03G001640.1	chh06G021780.1	subC,subH
-	-	chc03G001880.1	chh06G021590.1	subC,subH
-	-	chc03G002110.1	chh06G021210.1	subC,subH
-	-	chc03G002960.1	chh06G020350.1	subC,subH
-	Chy6G125520.1	chc03G003030.1	chh06G020260.1	subC,HH,subH
-	Chy6G125510.1	chc03G003040.1	chh06G020250.1	subC,HH,subH
-	-	chc03G003620.1	chh06G019670.1	subC,subH
-	-	chc03G003890.1	chh06G019330.1	subC,subH
-	-	chc03G004000.1	chh06G019240.1	subC,subH
-	-	chc03G004030.1	chh06G019210.1	subC,subH
-	-	chc03G004060.1	chh06G019180.1	subC,subH
-	-	chc03G004220.1	chh06G019010.1	subC,subH
-	-	chc03G004670.1	chh06G018590.1	subC,subH
-	-	chc03G004750.1	chh06G018500.1	subC,subH
-	Chy6G123830.1	chc03G004810.1	chh06G018430.1	subC,HH,subH
-	Chy6G123590.1	chc03G005090.1	chh06G018160.1	subC,HH,subH
-	Chy6G122710.1	chc03G005790.1	chh06G017310.1	subC,HH,subH
-	Chy6G122260.1	chc03G006290.1	chh06G016860.1	subC,HH,subH
-	-	chc03G007310.1	chh06G000260.1	subC,subH
-	-	chc03G007410.1	chh06G000370.1	subC,subH
-	Chy6G106050.1	chc03G007790.1	chh06G000720.1	subC,HH,subH
-	Chy6G106060.1	chc03G007800.1	chh06G000730.1	subC,HH,subH
-	Chy6G106120.1	chc03G007860.1	chh06G000780.1	subC,HH,subH
-	Chy6G106320.1	chc03G008100.1	chh06G001010.1	subC,HH,subH
-	Chy6G106540.1	chc03G008410.1	chh06G001280.1	subC,HH,subH
-	-	chc03G008450.1	chh06G001320.1	subC,subH
-	Chy6G106920.1	chc03G008880.1	chh06G001760.1	subC,HH,subH
-	-	chc03G008940.1	chh06G001820.1	subC,subH
-	Chy6G107100.1	chc03G009040.1	chh06G001930.1	subC,HH,subH
-	-	chc03G009560.1	chh06G002440.1	subC,subH
-	Chy6G107870.1	chc03G009880.1	chh06G002750.1	subC,HH,subH
-	-	chc03G009990.1	chh06G002850.1	subC,subH
-	-	chc03G010010.1	chh06G002870.1	subC,subH
-	Chy6G108130.1	chc03G010160.1	chh06G003020.1	subC,HH,subH
-	Chy6G108270.1	chc03G010280.1	chh06G003140.1	subC,HH,subH
-	-	chc03G010830.1	chh06G003640.1	subC,subH
-	-	chc03G011370.1	chh06G004140.1	subC,subH
-	-	chc03G011510.1	chh06G004260.1	subC,subH
-	-	chc03G011550.1	chh06G004300.1	subC,subH
-	-	chc03G012010.1	chh06G004750.1	subC,subH
-	-	chc03G012350.1	chh06G005080.1	subC,subH
-	-	chc03G012420.1	chh06G005150.1	subC,subH
-	-	chc03G012560.1	chh06G005280.1	subC,subH
-	-	chc03G012590.1	chh06G005310.1	subC,subH
-	Chy6G110840.1	chc03G013100.1	chh06G005800.1	subC,HH,subH
-	-	chc03G013310.1	chh06G006000.1	subC,subH
-	-	chc03G013470.1	chh06G006140.1	subC,subH
-	Chy6G111770.1	chc03G014090.1	chh06G006740.1	subC,HH,subH
-	Chy6G112050.1	chc03G014400.1	chh06G007040.1	subC,HH,subH
-	Chy6G112080.1	chc03G014450.1	chh06G007070.1	subC,HH,subH
-	-	chc03G014690.1	chh06G007300.1	subC,subH
-	Chy6G112390.1	chc03G014770.1	chh06G007380.1	subC,HH,subH
-	Chy6G112550.1	chc03G014940.1	chh06G007540.1	subC,HH,subH
-	Chy6G112560.1	chc03G014950.1	chh06G007550.1	subC,HH,subH
-	-	chc03G015150.1	chh06G007750.1	subC,subH
-	Chy6G113320.1	chc03G015750.1	chh06G008290.1	subC,HH,subH
-	-	chc03G015780.1	chh06G008320.1	subC,subH
-	Chy6G113710.1	chc03G016080.1	chh06G008630.1	subC,HH,subH
-	-	chc03G016170.1	chh06G008720.1	subC,subH
-	-	chc03G016310.1	chh06G008860.1	subC,subH
-	Chy6G113950.1	chc03G016360.1	chh06G008910.1	subC,HH,subH
-	ChyUNG223760.1	chc03G016460.1	chh06G009010.1	subC,HH,subH
-	-	chc03G016470.1	chh06G009080.1	subC,subH
-	-	chc03G016540.1	chh06G009150.1	subC,subH
-	Chy6G114720.1	chc03G017170.1	chh06G009730.1	subC,HH,subH
-	-	chc03G017500.1	chh06G010050.1	subC,subH
-	Chy6G115600.1	chc03G018010.1	chh06G010660.1	subC,HH,subH
-	-	chc03G018810.1	chh06G011600.1	subC,subH
-	-	chc03G019040.1	chh06G011720.1	subC,subH
-	-	chc03G019500.1	chh06G012130.1	subC,subH
-	-	chc03G019720.1	chh06G012390.1	subC,subH
-	-	chc03G020310.1	chh06G014370.1	subC,subH
-	-	chc03G020390.1	chh06G014330.1	subC,subH
-	-	chc03G020480.1	chh06G014250.1	subC,subH
-	-	chc03G020590.1	chh06G014130.1	subC,subH
-	Chy6G118350.1	chc03G021300.1	chh06G013560.1	subC,HH,subH
-	-	chc03G021450.1	chh06G013450.1	subC,subH
-	-	chc03G021860.1	chh06G013040.1	subC,subH
-	Chy4G077840.1	chc03G022170.1	chh04G010340.1	subC,HH,subH
-	-	chc03G022610.1	chh04G009970.1	subC,subH
-	-	chc03G023160.1	chh04G009480.1	subC,subH
-	-	chc03G023170.1	chh04G009460.1	subC,subH
-	-	chc03G023590.1	chh04G009050.1	subC,subH
-	Chy4G078750.1	chc03G024360.1	chh04G011200.1	subC,HH,subH
-	-	chc03G025270.1	chh06G014970.1	subC,subH
-	Chy6G119870.1	chc03G025450.1	chh06G014820.1	subC,HH,subH
-	Chy6G117610.1	chc03G025650.1	chh06G012840.1	subC,HH,subH
-	-	chc03G026280.1	chh04G008810.1	subC,subH
-	Chy4G075830.1	chc03G026440.1	chh04G008560.1	subC,HH,subH
-	-	chc03G026510.1	chh04G008500.1	subC,subH
-	Chy4G075510.1	chc03G026660.1	chh04G008260.1	subC,HH,subH
-	-	chc03G027380.1	chh04G007540.1	subC,subH
-	Chy4G074680.1	chc03G027500.1	chh04G007440.1	subC,HH,subH
-	Chy4G074170.1	chc03G027950.1	chh04G006920.1	subC,HH,subH
-	-	chc03G028930.1	chh04G012510.1	subC,subH
-	Chy4G080330.1	chc03G029160.1	chh04G012790.1	subC,HH,subH
-	-	chc03G029320.1	chh04G012950.1	subC,subH
-	Chy4G080590.1	chc03G029400.1	chh04G013020.1	subC,HH,subH
-	Chy4G080600.1	chc03G029410.1	chh04G013030.1	subC,HH,subH
-	-	chc03G029620.1	chh04G023090.1	subC,subH
-	-	chc03G030690.1	chh04G022040.1	subC,subH
-	-	chc03G030900.1	chh04G021850.1	subC,subH
-	-	chc03G030990.1	chh04G021760.1	subC,subH
-	-	chc03G032070.1	chh04G020720.1	subC,subH
-	-	chc03G032300.1	chh04G020500.1	subC,subH
-	-	chc03G032400.1	chh04G020420.1	subC,subH
-	-	chc03G032480.1	chh04G020350.1	subC,subH
-	Chy4G086690.1	chc03G033410.1	chh04G019500.1	subC,HH,subH
-	Chy4G086510.1	chc03G033650.1	chh04G019290.1	subC,HH,subH
-	-	chc03G034220.1	chh04G018730.1	subC,subH
-	-	chc03G034240.1	chh04G018710.1	subC,subH
-	-	chc03G034740.1	chh04G018190.1	subC,subH
-	Chy4G085220.1	chc03G034970.1	chh04G017960.1	subC,HH,subH
-	-	chc03G035090.1	chh04G017870.1	subC,subH
-	Chy4G084700.1	chc03G035590.1	chh04G017400.1	subC,HH,subH
-	-	chc03G035620.1	chh04G017360.1	subC,subH
-	Chy4G084490.1	chc03G035830.1	chh04G017150.1	subC,HH,subH
-	-	chc03G035880.1	chh04G017110.1	subC,subH
-	-	chc03G036000.1	chh04G017010.1	subC,subH
-	Chy4G083830.1	chc03G036600.1	chh04G016440.1	subC,HH,subH
-	-	chc03G036610.1	chh04G016430.1	subC,subH
-	Chy4G083670.1	chc03G036820.1	chh04G016190.1	subC,HH,subH
-	Chy4G083470.1	chc03G036960.1	chh04G016070.1	subC,HH,subH
-	-	chc03G037660.1	chh04G015350.1	subC,subH
-	Chy4G082620.1	chc03G037810.1	chh04G015230.1	subC,HH,subH
-	-	chc03G037820.1	chh04G015220.1	subC,subH
-	-	chc03G038930.1	chh04G014220.1	subC,subH
-	-	chc03G038950.1	chh04G014210.1	subC,subH
-	-	chc03G039080.1	chh04G014050.1	subC,subH
-	-	chc03G039210.1	chh04G013900.1	subC,subH
-	Chy4G081300.1	chc03G039340.1	chh04G013760.1	subC,HH,subH
-	-	chc03G039480.1	chh04G013640.1	subC,subH
-	-	chc03G039650.1	chh04G013470.1	subC,subH
-	-	chc03G039710.1	chh04G013400.1	subC,subH
-	-	chc03G039860.1	chh04G013240.1	subC,subH
-	Chy4G080760.1	chc03G039880.1	chh04G013220.1	subC,HH,subH
-	-	chc03G040120.1	chh04G006600.1	subC,subH
-	Chy4G073700.1	chc03G040260.1	chh04G006450.1	subC,HH,subH
-	-	chc03G040930.1	chh04G005790.1	subC,subH
-	Chy4G072960.1	chc03G040960.1	chh04G005760.1	subC,HH,subH
-	-	chc03G042040.1	chh04G004530.1	subC,subH
-	-	chc03G042290.1	chh04G004290.1	subC,subH
-	Chy4G071130.1	chc03G042560.1	chh04G004040.1	subC,HH,subH
-	-	chc03G042650.1	chh04G003950.1	subC,subH
-	Chy4G070510.1	chc03G043230.1	chh04G003400.1	subC,HH,subH
-	-	chc03G043240.1	chh04G003390.1	subC,subH
-	-	chc03G043570.1	chh04G003060.1	subC,subH
-	Chy4G070030.1	chc03G043720.1	chh04G002930.1	subC,HH,subH
-	Chy4G069980.1	chc03G043780.1	chh04G002870.1	subC,HH,subH
-	-	chc03G043870.1	chh04G002790.1	subC,subH
-	-	chc03G044550.1	chh04G002120.1	subC,subH
-	Chy4G069080.1	chc03G044740.1	chh04G001940.1	subC,HH,subH
-	-	chc03G044940.1	chh04G001770.1	subC,subH
-	-	chc03G045680.1	chh04G001020.1	subC,subH
-	Chy4G067960.1	chc03G045860.1	chh04G000830.1	subC,HH,subH
-	-	chc03G046010.1	chh04G000680.1	subC,subH
-	Chy4G067790.1	chc03G046030.1	chh04G000660.1	subC,HH,subH
-	Chy4G067780.1	chc03G046040.1	chh04G000650.1	subC,HH,subH
-	Chy4G067770.1	chc03G046050.1	chh04G000640.1	subC,HH,subH
-	-	chc03G046060.1	chh04G000630.1	subC,subH
-	Chy4G067520.1	chc03G046330.1	chh04G000370.1	subC,HH,subH
-	Chy4G067200.1	chc03G046710.1	chh04G000020.1	subC,HH,subH
-	Chy4G067190.1	chc03G046720.1	chh04G000010.1	subC,HH,subH
-	Chy7G145770.1	chc04G000010.1	chh07G018190.1	subC,HH,subH
-	Chy7G145760.1	chc04G000020.1	chh07G018180.1	subC,HH,subH
-	-	chc04G000310.1	chh07G017920.1	subC,subH
-	-	chc04G001790.1	chh07G016560.1	subC,subH
-	Chy7G144280.1	chc04G001820.1	chh07G016530.1	subC,HH,subH
-	-	chc04G002030.1	chh07G016320.1	subC,subH
-	-	chc04G002200.1	chh07G016150.1	subC,subH
-	-	chc04G002710.1	chh07G015640.1	subC,subH
-	Chy7G143340.1	chc04G002870.1	chh07G015490.1	subC,HH,subH
-	Chy7G143140.1	chc04G003090.1	chh07G015250.1	subC,HH,subH
-	-	chc04G003140.1	chh07G015190.1	subC,subH
-	-	chc04G003290.1	chh07G015060.1	subC,subH
-	Chy7G142620.1	chc04G003670.1	chh07G014670.1	subC,HH,subH
-	-	chc04G003690.1	chh07G014650.1	subC,subH
-	-	chc04G003770.1	chh07G014580.1	subC,subH
-	-	chc04G003900.1	chh07G014460.1	subC,subH
-	Chy7G141650.1	chc04G004700.1	chh07G013690.1	subC,HH,subH
-	Chy7G141620.1	chc04G004730.1	chh07G013660.1	subC,HH,subH
-	Chy7G140930.1	chc04G005450.1	chh07G012980.1	subC,HH,subH
-	-	chc04G005520.1	chh07G012910.1	subC,subH
-	-	chc04G006740.1	chh07G011730.1	subC,subH
-	Chy7G139610.1	chc04G006860.1	chh07G011630.1	subC,HH,subH
-	Chy7G139590.1	chc04G006880.1	chh07G011610.1	subC,HH,subH
-	Chy7G139510.1	chc04G006960.1	chh07G011520.1	subC,HH,subH
-	Chy7G139480.1	chc04G007000.1	chh07G011480.1	subC,HH,subH
-	-	chc04G007340.1	chh07G011150.1	subC,subH
-	Chy7G138680.1	chc04G007800.1	chh07G010650.1	subC,HH,subH
-	Chy7G138650.1	chc04G007810.1	chh07G010640.1	subC,HH,subH
-	-	chc04G008650.1	chh07G009700.1	subC,subH
-	Chy7G137550.1	chc04G008790.1	chh07G009530.1	subC,HH,subH
-	-	chc04G008850.1	chh07G009500.1	subC,subH
-	Chy7G137200.1	chc04G009100.1	chh07G009230.1	subC,HH,subH
-	-	chc04G009370.1	chh07G008870.1	subC,subH
-	Chy7G136630.1	chc04G009500.1	chh07G008720.1	subC,HH,subH
-	-	chc04G009740.1	chh07G008510.1	subC,subH
-	-	chc04G009940.1	chh07G008300.1	subC,subH
-	-	chc04G009950.1	chh07G008290.1	subC,subH
-	-	chc04G010130.1	chh07G008010.1	subC,subH
-	-	chc04G010190.1	chh07G007940.1	subC,subH
-	Chy7G135620.1	chc04G010450.1	chh07G007670.1	subC,HH,subH
-	Chy7G135570.1	chc04G010520.1	chh07G007600.1	subC,HH,subH
-	Chy8G150480.1	chc04G010770.1	chh08G004510.1	subC,HH,subH
-	Chy8G150650.1	chc04G010910.1	chh08G004700.1	subC,HH,subH
-	Chy8G150710.1	chc04G010960.1	chh08G004750.1	subC,HH,subH
-	-	chc04G011000.1	chh08G004790.1	subC,subH
-	-	chc04G011200.1	chh08G004910.1	subC,subH
-	-	chc04G011930.1	chh07G018360.1	subC,subH
-	-	chc04G011970.1	chh07G018410.1	subC,subH
-	Chy7G134110.1	chc04G012070.1	chh07G006200.1	subC,HH,subH
-	-	chc04G012120.1	chh07G006240.1	subC,subH
-	Chy7G134160.1	chc04G012160.1	chh07G006260.1	subC,HH,subH
-	Chy7G134210.1	chc04G012190.1	chh07G006330.1	subC,HH,subH
-	Chy5G090500.1	chc04G012340.1	chh05G000040.1	subC,HH,subH
-	-	chc04G012470.1	chh05G000140.1	subC,subH
-	Chy5G090800.1	chc04G012650.1	chh05G000340.1	subC,HH,subH
-	Chy5G090830.1	chc04G012680.1	chh05G000370.1	subC,HH,subH
-	-	chc04G012710.1	chh05G000400.1	subC,subH
-	ChyUNG229850.1	chc04G013040.1	chh08G000540.1	subC,HH,subH
-	-	chc04G013260.1	chh05G000470.1	subC,subH
-	-	chc04G013470.1	chh05G000700.1	subC,subH
-	-	chc04G013560.1	chh05G000790.1	subC,subH
-	-	chc04G013650.1	chh05G000890.1	subC,subH
-	Chy5G091320.1	chc04G013730.1	chh05G001020.1	subC,HH,subH
-	Chy5G091470.1	chc04G013910.1	chh05G001200.1	subC,HH,subH
-	-	chc04G013980.1	chh05G001290.1	subC,subH
-	-	chc04G014180.1	chh05G001480.1	subC,subH
-	-	chc04G014920.1	chh08G007780.1	subC,subH
-	-	chc04G015350.1	chh08G007360.1	subC,subH
-	Chy8G153190.1	chc04G015390.1	chh08G007330.1	subC,HH,subH
-	-	chc04G016580.1	chh08G006180.1	subC,subH
-	Chy8G151920.1	chc04G016760.1	chh08G006000.1	subC,HH,subH
-	Chy8G151910.1	chc04G016780.1	chh08G005980.1	subC,HH,subH
-	Chy8G151900.1	chc04G016790.1	chh08G005970.1	subC,HH,subH
-	-	chc04G017210.1	chh08G000410.1	subC,subH
-	-	chc04G017250.1	chh08G000450.1	subC,subH
-	-	chc04G017890.1	chh07G006680.1	subC,subH
-	Chy7G134570.1	chc04G017920.1	chh07G006770.1	subC,HH,subH
-	Chy7G134940.1	chc04G018200.1	chh07G007070.1	subC,HH,subH
-	Chy7G135070.1	chc04G018290.1	chh07G007150.1	subC,HH,subH
-	Chy7G135310.1	chc04G018530.1	chh07G007340.1	subC,HH,subH
-	-	chc04G018620.1	chh07G007450.1	subC,subH
-	-	chc04G018810.1	chh08G003980.1	subC,subH
-	-	chc04G018960.1	chh08G003810.1	subC,subH
-	Chy8G148250.1	chc04G019050.1	chh08G003710.1	subC,HH,subH
-	Chy8G148270.1	chc04G019080.1	chh08G003690.1	subC,HH,subH
-	-	chc04G019120.1	chh08G003660.1	subC,subH
-	-	chc04G019530.1	chh08G003300.1	subC,subH
-	-	chc04G019560.1	chh08G003260.1	subC,subH
-	Chy8G148910.1	chc04G019610.1	chh08G003160.1	subC,HH,subH
-	Chy8G149310.1	chc04G019960.1	chh08G002840.1	subC,HH,subH
-	-	chc04G020080.1	chh08G002720.1	subC,subH
-	Chy8G149850.1	chc04G020470.1	chh08G002330.1	subC,HH,subH
-	-	chc04G020920.1	chh08G001830.1	subC,subH
-	-	chc04G021260.1	chh08G001480.1	subC,subH
-	-	chc04G021310.1	chh08G001410.1	subC,subH
-	-	chc04G021400.1	chh08G001310.1	subC,subH
-	-	chc04G021430.1	chh08G001290.1	subC,subH
-	-	chc04G021440.1	chh08G001280.1	subC,subH
-	Chy7G134410.1	chc04G021690.1	chh07G006530.1	subC,HH,subH
-	Chy7G133520.1	chc04G022070.1	chh07G005580.1	subC,HH,subH
-	-	chc04G022370.1	chh07G005270.1	subC,subH
-	Chy7G133100.1	chc04G022480.1	chh07G005160.1	subC,HH,subH
-	Chy7G133090.1	chc04G022490.1	chh07G005150.1	subC,HH,subH
-	Chy7G132970.1	chc04G022640.1	chh07G005010.1	subC,HH,subH
-	Chy7G128320.1	chc04G022760.1	chh07G000020.1	subC,HH,subH
-	-	chc04G023240.1	chh07G000450.1	subC,subH
-	-	chc04G023490.1	chh07G000680.1	subC,subH
-	-	chc04G023940.1	chh07G001120.1	subC,subH
-	Chy7G130000.1	chc04G024670.1	chh07G001880.1	subC,HH,subH
-	-	chc04G024690.1	chh07G001900.1	subC,subH
-	-	chc04G024750.1	chh07G001960.1	subC,subH
-	-	chc04G024780.1	chh07G001990.1	subC,subH
-	-	chc04G024790.1	chh07G002000.1	subC,subH
-	-	chc04G024800.1	chh07G002010.1	subC,subH
-	-	chc04G024920.1	chh07G002110.1	subC,subH
-	-	chc04G025060.1	chh07G002280.1	subC,subH
-	Chy7G130310.1	chc04G025070.1	chh07G002290.1	subC,HH,subH
-	-	chc04G025120.1	chh07G002330.1	subC,subH
-	-	chc04G025240.1	chh07G002450.1	subC,subH
-	Chy7G130700.1	chc04G025510.1	chh07G002710.1	subC,HH,subH
-	-	chc04G025570.1	chh07G002760.1	subC,subH
-	Chy7G131040.1	chc04G025880.1	chh07G003060.1	subC,HH,subH
-	-	chc04G025900.1	chh07G003080.1	subC,subH
-	-	chc04G026210.1	chh07G003370.1	subC,subH
-	-	chc05G000060.1	chh09G016450.1	subC,subH
-	-	chc05G001010.1	chh09G015570.1	subC,subH
-	-	chc05G001830.1	chh09G014740.1	subC,subH
-	Chy9G169530.1	chc05G002700.1	chh09G013840.1	subC,HH,subH
-	-	chc05G002780.1	chh09G013780.1	subC,subH
-	-	chc05G002970.1	chh09G013610.1	subC,subH
-	-	chc05G002980.1	chh09G013600.1	subC,subH
-	Chy9G169190.1	chc05G003070.1	chh09G013510.1	subC,HH,subH
-	Chy9G169080.1	chc05G003220.1	chh09G013390.1	subC,HH,subH
-	Chy9G168210.1	chc05G004130.1	chh09G012470.1	subC,HH,subH
-	Chy9G167930.1	chc05G004410.1	chh09G012210.1	subC,HH,subH
-	Chy9G167900.1	chc05G004440.1	chh09G012180.1	subC,HH,subH
-	-	chc05G004570.1	chh09G012090.1	subC,subH
-	-	chc05G004600.1	chh09G012060.1	subC,subH
-	Chy9G167370.1	chc05G005040.1	chh09G011660.1	subC,HH,subH
-	-	chc05G005470.1	chh09G011250.1	subC,subH
-	Chy9G166850.1	chc05G005530.1	chh09G011190.1	subC,HH,subH
-	-	chc05G005920.1	chh09G010790.1	subC,subH
-	-	chc05G006120.1	chh10G007490.1	subC,subH
-	-	chc05G006180.1	chh10G007440.1	subC,subH
-	Chy10G177390.1	chc05G007140.1	chh10G006460.1	subC,HH,subH
-	Chy10G177260.1	chc05G007270.1	chh10G006330.1	subC,HH,subH
-	-	chc05G007670.1	chh10G005980.1	subC,subH
-	Chy10G176070.1	chc05G008230.1	chh10G005200.1	subC,HH,subH
-	-	chc05G008490.1	chh10G004900.1	subC,subH
-	-	chc05G008850.1	chh10G004480.1	subC,subH
-	-	chc05G009290.1	chh10G003950.1	subC,subH
-	Chy10G171970.1	chc05G009350.1	chh10G003890.1	subC,HH,subH
-	-	chc05G009430.1	chh10G003790.1	subC,subH
-	Chy10G172440.1	chc05G009680.1	chh10G003550.1	subC,HH,subH
-	-	chc05G009850.1	chh10G003280.1	subC,subH
-	Chy10G172810.1	chc05G009860.1	chh10G003270.1	subC,HH,subH
-	-	chc05G009960.1	chh10G003190.1	subC,subH
-	-	chc05G010510.1	chh10G002580.1	subC,subH
-	Chy10G174000.1	chc05G010900.1	chh10G002150.1	subC,HH,subH
-	-	chc05G010960.1	chh10G002080.1	subC,subH
-	-	chc05G011680.1	chh10G001290.1	subC,subH
-	-	chc05G011730.1	chh10G001250.1	subC,subH
-	-	chc05G012630.1	chh09G007410.1	subC,subH
-	-	chc05G012640.1	chh09G007420.1	subC,subH
-	Chy9G161560.1	chc05G012790.1	chh09G007560.1	subC,HH,subH
-	Chy9G161530.1	chc05G012820.1	chh09G007590.1	subC,HH,subH
-	ChyUNG227240.1	chc05G013770.1	chh09G009230.1	subC,HH,subH
-	-	chc05G014290.1	chh09G005960.1	subC,subH
-	-	chc05G014610.1	chh09G006240.1	subC,subH
-	Chy9G162890.1	chc05G014640.1	chh09G006270.1	subC,HH,subH
-	-	chc05G014910.1	chh09G006490.1	subC,subH
-	-	chc05G015070.1	chh09G006580.1	subC,subH
-	-	chc05G015200.1	chh09G006700.1	subC,subH
-	-	chc05G015230.1	chh09G006720.1	subC,subH
-	-	chc05G015410.1	chh09G007030.1	subC,subH
-	-	chc05G015500.1	chh09G007130.1	subC,subH
-	-	chc05G015820.1	chh09G007980.1	subC,subH
-	-	chc05G016200.1	chh09G008350.1	subC,subH
-	-	chc05G016310.1	chh09G008440.1	subC,subH
-	Chy9G163390.1	chc05G016400.1	chh09G005880.1	subC,HH,subH
-	-	chc05G017310.1	chh09G004880.1	subC,subH
-	Chy9G164500.1	chc05G017340.1	chh09G004840.1	subC,HH,subH
-	-	chc05G017370.1	chh09G004810.1	subC,subH
-	-	chc05G017430.1	chh09G004730.1	subC,subH
-	-	chc05G017780.1	chh09G004430.1	subC,subH
-	Chy9G164980.1	chc05G017810.1	chh09G004400.1	subC,HH,subH
-	-	chc05G017930.1	chh09G004260.1	subC,subH
-	Chy9G161250.1	chc05G018000.1	chh09G004160.1	subC,HH,subH
-	Chy9G161160.1	chc05G018080.1	chh09G004060.1	subC,HH,subH
-	-	chc05G018240.1	chh09G003900.1	subC,subH
-	-	chc05G018530.1	chh09G003650.1	subC,subH
-	-	chc05G018670.1	chh09G003510.1	subC,subH
-	Chy9G160570.1	chc05G018690.1	chh09G003490.1	subC,HH,subH
-	-	chc05G018730.1	chh09G003450.1	subC,subH
-	ChyUNG228840.1	chc05G018970.1	chh10G000550.1	subC,HH,subH
-	-	chc05G019480.1	chh09G009910.1	subC,subH
-	Chy9G165590.1	chc05G019580.1	chh09G010010.1	subC,HH,subH
-	-	chc05G019620.1	chh09G010040.1	subC,subH
-	Chy9G166210.1	chc05G020210.1	chh09G010630.1	subC,HH,subH
-	-	chc05G020350.1	chh10G007620.1	subC,subH
-	Chy10G178880.1	chc05G020660.1	chh10G007920.1	subC,HH,subH
-	Chy10G178960.1	chc05G020750.1	chh10G008000.1	subC,HH,subH
-	Chy10G179190.1	chc05G020960.1	chh10G008210.1	subC,HH,subH
-	-	chc05G021100.1	chh10G008340.1	subC,subH
-	-	chc05G021150.1	chh10G008400.1	subC,subH
-	-	chc05G021250.1	chh10G008500.1	subC,subH
-	-	chc05G021800.1	chh10G009040.1	subC,subH
-	-	chc05G021960.1	chh10G009180.1	subC,subH
-	Chy10G180170.1	chc05G022000.1	chh10G009220.1	subC,HH,subH
-	-	chc05G022200.1	chh10G009330.1	subC,subH
-	-	chc05G022320.1	chh10G009480.1	subC,subH
-	-	chc05G022600.1	chh10G009740.1	subC,subH
-	-	chc05G022810.1	chh10G009950.1	subC,subH
-	-	chc05G023050.1	chh10G010180.1	subC,subH
-	Chy10G181530.1	chc05G023440.1	chh10G010580.1	subC,HH,subH
-	Chy10G181610.1	chc05G023510.1	chh10G010640.1	subC,HH,subH
-	-	chc05G023580.1	chh10G010710.1	subC,subH
-	-	chc05G023800.1	chh10G010920.1	subC,subH
-	Chy10G181990.1	chc05G023990.1	chh10G011110.1	subC,HH,subH
-	Chy10G182400.1	chc05G024390.1	chh10G011510.1	subC,HH,subH
-	-	chc05G024500.1	chh10G011630.1	subC,subH
-	Chy10G182620.1	chc05G024650.1	chh10G011770.1	subC,HH,subH
-	-	chc05G024750.1	chh10G011870.1	subC,subH
-	-	chc05G024970.1	chh10G012110.1	subC,subH
-	Chy10G183170.1	chc05G025290.1	chh10G012430.1	subC,HH,subH
-	-	chc05G026130.1	chh10G013230.1	subC,subH
-	-	chc05G026300.1	chh10G013390.1	subC,subH
-	Chy10G184200.1	chc05G026420.1	chh10G013530.1	subC,HH,subH
-	Chy10G184900.1	chc05G027140.1	chh10G014240.1	subC,HH,subH
-	-	chc05G027210.1	chh10G014310.1	subC,subH
-	Chy10G184970.1	chc05G027220.1	chh10G014320.1	subC,HH,subH
-	-	chc05G027360.1	chh10G014450.1	subC,subH
-	Chy10G185660.1	chc05G027970.1	chh10G015150.1	subC,HH,subH
-	-	chc05G028080.1	chh10G015290.1	subC,subH
-	-	chc05G028250.1	chh10G000280.1	subC,subH
-	-	chc05G028590.1	chh09G003120.1	subC,subH
-	-	chc05G028630.1	chh09G003080.1	subC,subH
-	-	chc05G028870.1	chh09G002800.1	subC,subH
-	Chy9G159510.1	chc05G029250.1	chh09G002430.1	subC,HH,subH
-	Chy9G159340.1	chc05G029390.1	chh09G002290.1	subC,HH,subH
-	-	chc05G029500.1	chh09G002180.1	subC,subH
-	-	chc05G029550.1	chh09G002130.1	subC,subH
-	-	chc05G029560.1	chh09G002120.1	subC,subH
-	-	chc05G029670.1	chh09G002010.1	subC,subH
-	-	chc05G029800.1	chh09G001900.1	subC,subH
-	Chy9G158850.1	chc05G029940.1	chh09G001750.1	subC,HH,subH
-	-	chc05G030070.1	chh09G001590.1	subC,subH
-	Chy9G158250.1	chc05G030500.1	chh09G001170.1	subC,HH,subH
-	-	chc05G030690.1	chh09G000970.1	subC,subH
-	-	chc05G031320.1	chh09G000350.1	subC,subH
-	Chy11G201750.1	chc06G000010.1	chh11G016220.1	subC,HH,subH
-	-	chc06G000120.1	chh11G016330.1	subC,subH
-	-	chc06G000320.1	chh11G016510.1	subC,subH
-	Chy11G202050.1	chc06G000350.1	chh11G016540.1	subC,HH,subH
-	-	chc06G000390.1	chh11G016600.1	subC,subH
-	-	chc06G000410.1	chh11G016640.1	subC,subH
-	-	chc06G000430.1	chh11G016660.1	subC,subH
-	-	chc06G000770.1	chh11G016990.1	subC,subH
-	-	chc06G000900.1	chh11G017130.1	subC,subH
-	-	chc06G001270.1	chh03G001450.1	subC,subH
-	-	chc06G001490.1	chh03G001670.1	subC,subH
-	Chy3G051900.1	chc06G002090.1	chh03G002260.1	subC,HH,subH
-	Chy3G052330.1	chc06G002590.1	chh03G002690.1	subC,HH,subH
-	-	chc06G002820.1	chh03G002910.1	subC,subH
-	Chy3G052660.1	chc06G002900.1	chh03G002990.1	subC,HH,subH
-	-	chc06G003300.1	chh03G003320.1	subC,subH
-	Chy3G053320.1	chc06G003570.1	chh03G003620.1	subC,HH,subH
-	-	chc06G004520.1	chh03G004650.1	subC,subH
-	-	chc06G004540.1	chh03G004670.1	subC,subH
-	-	chc06G004670.1	chh03G004780.1	subC,subH
-	Chy3G054670.1	chc06G004990.1	chh03G005170.1	subC,HH,subH
-	-	chc06G005060.1	chh03G005220.1	subC,subH
-	Chy3G054930.1	chc06G005330.1	chh03G005480.1	subC,HH,subH
-	Chy3G054980.1	chc06G005360.1	chh03G005520.1	subC,HH,subH
-	-	chc06G005450.1	chh03G005660.1	subC,subH
-	-	chc06G005470.1	chh03G005680.1	subC,subH
-	Chy11G200380.1	chc06G005700.1	chh11G014820.1	subC,HH,subH
-	Chy11G200410.1	chc06G005730.1	chh11G014850.1	subC,HH,subH
-	-	chc06G006340.1	chh11G020300.1	subC,subH
-	-	chc06G006750.1	chh11G019960.1	subC,subH
-	Chy11G205180.1	chc06G006770.1	chh11G019940.1	subC,HH,subH
-	-	chc06G006920.1	chh11G019790.1	subC,subH
-	Chy11G204980.1	chc06G006940.1	chh11G019750.1	subC,HH,subH
-	Chy11G204850.1	chc06G007060.1	chh11G019640.1	subC,HH,subH
-	-	chc06G007200.1	chh11G019540.1	subC,subH
-	Chy11G204590.1	chc06G007360.1	chh11G019380.1	subC,HH,subH
-	Chy11G204500.1	chc06G007460.1	chh11G019280.1	subC,HH,subH
-	Chy11G204150.1	chc06G007810.1	chh11G018930.1	subC,HH,subH
-	-	chc06G008190.1	chh11G018580.1	subC,subH
-	Chy11G203510.1	chc06G008570.1	chh11G018220.1	subC,HH,subH
-	-	chc06G008900.1	chh11G017900.1	subC,subH
-	Chy11G202960.1	chc06G009140.1	chh11G017660.1	subC,HH,subH
-	-	chc06G009150.1	chh11G017650.1	subC,subH
-	-	chc06G009200.1	chh11G017590.1	subC,subH
-	Chy11G193070.1	chc06G009840.1	chh11G007550.1	subC,HH,subH
-	Chy11G193380.1	chc06G010140.1	chh11G007850.1	subC,HH,subH
-	-	chc06G010210.1	chh11G007930.1	subC,subH
-	-	chc06G010540.1	chh11G010950.1	subC,subH
-	-	chc06G010570.1	chh11G010980.1	subC,subH
-	Chy11G196730.1	chc06G010590.1	chh11G011000.1	subC,HH,subH
-	-	chc06G010600.1	chh11G011010.1	subC,subH
-	-	chc06G010910.1	chh11G011340.1	subC,subH
-	-	chc06G011040.1	chh11G011480.1	subC,subH
-	-	chc06G011060.1	chh11G011510.1	subC,subH
-	-	chc06G011080.1	chh11G011530.1	subC,subH
-	-	chc06G011150.1	chh11G011640.1	subC,subH
-	-	chc06G011650.1	chh11G010460.1	subC,subH
-	-	chc06G011660.1	chh11G010450.1	subC,subH
-	-	chc06G012400.1	chh11G008700.1	subC,subH
-	Chy11G194320.1	chc06G012490.1	chh11G008780.1	subC,HH,subH
-	-	chc06G012860.1	chh11G009130.1	subC,subH
-	Chy11G194800.1	chc06G013050.1	chh11G009290.1	subC,HH,subH
-	-	chc06G013630.1	chh11G009900.1	subC,subH
-	Chy11G199380.1	chc06G014210.1	chh11G013760.1	subC,HH,subH
-	-	chc06G014790.1	chh11G012210.1	subC,subH
-	-	chc06G014810.1	chh11G012230.1	subC,subH
-	Chy11G198030.1	chc06G014880.1	chh11G012290.1	subC,HH,subH
-	Chy11G198110.1	chc06G014970.1	chh11G012370.1	subC,HH,subH
-	-	chc06G015120.1	chh11G012620.1	subC,subH
-	-	chc06G015780.1	chh11G014430.1	subC,subH
-	-	chc06G016020.1	chh11G014260.1	subC,subH
-	Chy11G199760.1	chc06G016080.1	chh11G014210.1	subC,HH,subH
-	-	chc06G016310.1	chh11G014050.1	subC,subH
-	-	chc06G016320.1	chh11G014060.1	subC,subH
-	Chy11G199020.1	chc06G016670.1	chh11G013390.1	subC,HH,subH
-	-	chc06G017380.1	chh11G015880.1	subC,subH
-	-	chc06G017470.1	chh11G015790.1	subC,subH
-	-	chc06G018000.1	chh11G015360.1	subC,subH
-	-	chc06G018110.1	chh11G016090.1	subC,subH
-	-	chc06G018150.1	chh11G016060.1	subC,subH
-	-	chc06G018260.1	chh03G005730.1	subC,subH
-	Chy3G055140.1	chc06G018280.1	chh03G005740.1	subC,HH,subH
-	-	chc06G018630.1	chh03G006090.1	subC,subH
-	-	chc06G018640.1	chh03G006070.1	subC,subH
-	-	chc06G018670.1	chh03G006030.1	subC,subH
-	-	chc06G018760.1	chh03G005920.1	subC,subH
-	-	chc06G019480.1	chh03G006980.1	subC,subH
-	-	chc06G019680.1	chh03G007160.1	subC,subH
-	-	chc06G019790.1	chh03G007270.1	subC,subH
-	Chy3G056820.1	chc06G019960.1	chh03G007440.1	subC,HH,subH
-	-	chc06G020010.1	chh03G007480.1	subC,subH
-	-	chc06G020110.1	chh03G007590.1	subC,subH
-	Chy3G057220.1	chc06G020390.1	chh03G007820.1	subC,HH,subH
-	Chy3G057510.1	chc06G020650.1	chh03G008060.1	subC,HH,subH
-	Chy3G058370.1	chc06G021260.1	chh03G008880.1	subC,HH,subH
-	-	chc06G021350.1	chh03G008970.1	subC,subH
-	Chy3G059730.1	chc06G021460.1	chh03G010260.1	subC,HH,subH
-	Chy3G059550.1	chc06G021630.1	chh03G010080.1	subC,HH,subH
-	Chy3G059040.1	chc06G022120.1	chh03G009570.1	subC,HH,subH
-	-	chc06G023100.1	chh05G005810.1	subC,subH
-	Chy5G095740.1	chc06G023220.1	chh05G005940.1	subC,HH,subH
-	-	chc06G023310.1	chh05G006030.1	subC,subH
-	-	chc06G024060.1	chh05G002310.1	subC,subH
-	Chy5G092360.1	chc06G024110.1	chh05G002260.1	subC,HH,subH
-	Chy5G092320.1	chc06G024160.1	chh05G002220.1	subC,HH,subH
-	-	chc06G024200.1	chh05G002180.1	subC,subH
-	-	chc06G024490.1	chh05G001890.1	subC,subH
-	-	chc06G024600.1	chh05G001780.1	subC,subH
-	-	chc06G024630.1	chh05G001770.1	subC,subH
-	Chy5G091860.1	chc06G024680.1	chh05G001660.1	subC,HH,subH
-	-	chc06G024770.1	chh08G008490.1	subC,subH
-	-	chc06G025130.1	chh08G008840.1	subC,subH
-	-	chc06G025370.1	chh08G009070.1	subC,subH
-	-	chc06G025930.1	chh08G009610.1	subC,subH
-	Chy8G155390.1	chc06G025990.1	chh08G009670.1	subC,HH,subH
-	Chy8G155470.1	chc06G026060.1	chh08G009740.1	subC,HH,subH
-	-	chc06G026650.1	chh02G011360.1	subC,subH
-	-	chc06G026840.1	chh02G011210.1	subC,subH
-	Chy2G032920.1	chc06G027250.1	chh02G010800.1	subC,HH,subH
-	Chy2G032900.1	chc06G027280.1	chh02G010770.1	subC,HH,subH
-	Chy2G032780.1	chc06G027400.1	chh02G010670.1	subC,HH,subH
-	Chy2G032520.1	chc06G027700.1	chh02G010390.1	subC,HH,subH
-	Chy2G032510.1	chc06G027710.1	chh02G010380.1	subC,HH,subH
-	Chy2G031420.1	chc06G028960.1	chh02G009120.1	subC,HH,subH
-	-	chc06G029100.1	chh02G009000.1	subC,subH
-	Chy2G030960.1	chc06G029510.1	chh02G008610.1	subC,HH,subH
-	-	chc06G030410.1	chh02G007720.1	subC,subH
-	-	chc06G030430.1	chh02G007700.1	subC,subH
-	-	chc06G031060.1	chh02G007040.1	subC,subH
-	-	chc06G031100.1	chh02G007010.1	subC,subH
-	Chy2G029430.1	chc06G031160.1	chh02G006950.1	subC,HH,subH
-	Chy2G027750.1	chc06G032930.1	chh02G005230.1	subC,HH,subH
-	Chy2G027420.1	chc06G033270.1	chh02G004830.1	subC,HH,subH
-	-	chc06G033640.1	chh02G004490.1	subC,subH
-	-	chc06G034410.1	chh02G003770.1	subC,subH
-	Chy2G026390.1	chc06G034430.1	chh02G003780.1	subC,HH,subH
-	-	chc06G034470.1	chh02G003730.1	subC,subH
-	-	chc06G034860.1	chh02G003350.1	subC,subH
-	Chy2G025990.1	chc06G034870.1	chh02G003340.1	subC,HH,subH
-	-	chc06G035150.1	chh02G003080.1	subC,subH
-	Chy2G025630.1	chc06G035240.1	chh02G002990.1	subC,HH,subH
-	-	chc06G035530.1	chh02G002740.1	subC,subH
-	Chy2G025350.1	chc06G035590.1	chh02G002680.1	subC,HH,subH
-	-	chc06G036110.1	chh02G002190.1	subC,subH
-	-	chc06G036150.1	chh02G002140.1	subC,subH
-	Chy2G024720.1	chc06G036250.1	chh02G002050.1	subC,HH,subH
-	-	chc06G036350.1	chh02G001950.1	subC,subH
-	Chy2G024510.1	chc06G036440.1	chh02G001860.1	subC,HH,subH
-	Chy2G024460.1	chc06G036500.1	chh02G001800.1	subC,HH,subH
-	Chy2G024110.1	chc06G036850.1	chh02G001460.1	subC,HH,subH
-	Chy2G023970.1	chc06G036990.1	chh02G001320.1	subC,HH,subH
-	Chy2G023950.1	chc06G037010.1	chh02G001290.1	subC,HH,subH
-	-	chc06G037230.1	chh02G001070.1	subC,subH
-	-	chc06G037930.1	chh02G000390.1	subC,subH
-	-	chc06G038000.1	chh02G000320.1	subC,subH
-	-	chc07G000170.1	chh01G008010.1	subC,subH
-	-	chc07G000610.1	chh01G007530.1	subC,subH
-	-	chc07G000640.1	chh01G007510.1	subC,subH
-	-	chc07G000670.1	chh01G007500.1	subC,subH
-	-	chc07G000750.1	chh01G007420.1	subC,subH
-	-	chc07G000760.1	chh01G007410.1	subC,subH
-	-	chc07G000780.1	chh01G007390.1	subC,subH
-	-	chc07G000790.1	chh01G007380.1	subC,subH
-	-	chc07G000810.1	chh01G007360.1	subC,subH
-	-	chc07G000910.1	chh01G007260.1	subC,subH
-	-	chc07G001190.1	chh01G007000.1	subC,subH
-	Chy1G006680.1	chc07G001280.1	chh01G006910.1	subC,HH,subH
-	Chy1G006650.1	chc07G001310.1	chh01G006870.1	subC,HH,subH
-	-	chc07G001740.1	chh01G006420.1	subC,subH
-	-	chc07G001840.1	chh01G006320.1	subC,subH
-	Chy1G005890.1	chc07G002030.1	chh01G006140.1	subC,HH,subH
-	-	chc07G002200.1	chh01G005980.1	subC,subH
-	Chy1G005700.1	chc07G002240.1	chh01G005940.1	subC,HH,subH
-	-	chc07G002400.1	chh01G005800.1	subC,subH
-	-	chc07G002430.1	chh01G005770.1	subC,subH
-	-	chc07G002660.1	chh01G005530.1	subC,subH
-	Chy1G005250.1	chc07G002730.1	chh01G005470.1	subC,HH,subH
-	-	chc07G003060.1	chh01G005180.1	subC,subH
-	-	chc07G003110.1	chh01G005130.1	subC,subH
-	-	chc07G003290.1	chh01G004930.1	subC,subH
-	-	chc07G003300.1	chh01G004920.1	subC,subH
-	Chy1G004660.1	chc07G003360.1	chh01G004860.1	subC,HH,subH
-	Chy1G004070.1	chc07G004010.1	chh01G004210.1	subC,HH,subH
-	Chy1G004010.1	chc07G004070.1	chh01G004150.1	subC,HH,subH
-	Chy1G003780.1	chc07G004320.1	chh01G003900.1	subC,HH,subH
-	-	chc07G004550.1	chh01G003680.1	subC,subH
-	-	chc07G004610.1	chh01G003620.1	subC,subH
-	Chy1G003120.1	chc07G005020.1	chh01G003210.1	subC,HH,subH
-	-	chc07G005130.1	chh01G003140.1	subC,subH
-	-	chc07G005310.1	chh01G002950.1	subC,subH
-	Chy1G002850.1	chc07G005320.1	chh01G002940.1	subC,HH,subH
-	Chy1G002830.1	chc07G005340.1	chh01G002920.1	subC,HH,subH
-	-	chc07G005440.1	chh01G002880.1	subC,subH
-	-	chc07G005800.1	chh01G002590.1	subC,subH
-	-	chc07G005990.1	chh01G002370.1	subC,subH
-	Chy1G002140.1	chc07G006130.1	chh01G002240.1	subC,HH,subH
-	-	chc07G006140.1	chh01G002230.1	subC,subH
-	Chy1G002130.1	chc07G006150.1	chh01G002220.1	subC,HH,subH
-	-	chc07G006340.1	chh01G002030.1	subC,subH
-	-	chc07G006380.1	chh01G002000.1	subC,subH
-	-	chc07G006650.1	chh01G001730.1	subC,subH
-	-	chc07G006690.1	chh01G001700.1	subC,subH
-	Chy1G001120.1	chc07G007290.1	chh01G001130.1	subC,HH,subH
-	-	chc07G007350.1	chh01G001070.1	subC,subH
-	-	chc07G007390.1	chh01G001030.1	subC,subH
-	-	chc07G007760.1	chh01G000690.1	subC,subH
-	-	chc07G008520.1	chh01G011680.1	subC,subH
-	-	chc07G009160.1	chh01G011000.1	subC,subH
-	Chy1G010600.1	chc07G009450.1	chh01G010730.1	subC,HH,subH
-	-	chc07G009800.1	chh01G010340.1	subC,subH
-	-	chc07G010000.1	chh01G010160.1	subC,subH
-	-	chc07G010120.1	chh01G010070.1	subC,subH
-	Chy1G009910.1	chc07G010140.1	chh01G010050.1	subC,HH,subH
-	-	chc07G010150.1	chh01G010040.1	subC,subH
-	-	chc07G010320.1	chh01G009890.1	subC,subH
-	Chy1G009420.1	chc07G010580.1	chh01G009700.1	subC,HH,subH
-	-	chc07G011340.1	chh01G008970.1	subC,subH
-	-	chc07G011660.1	chh01G008890.1	subC,subH
-	-	chc07G011900.1	chh01G008440.1	subC,subH
-	-	chc07G012040.1	chh01G008290.1	subC,subH
-	-	chc07G012130.1	chh01G011110.1	subC,subH
-	Chy1G011160.1	chc07G012240.1	chh01G011240.1	subC,HH,subH
-	Chy1G011250.1	chc07G012330.1	chh01G011330.1	subC,HH,subH
-	-	chc07G012910.1	chh01G012270.1	subC,subH
-	Chy1G012390.1	chc07G013130.1	chh01G012480.1	subC,HH,subH
-	-	chc07G013330.1	chh01G012670.1	subC,subH
-	-	chc07G013350.1	chh01G012700.1	subC,subH
-	Chy1G013080.1	chc07G013720.1	chh01G013140.1	subC,HH,subH
-	Chy1G013340.1	chc07G013890.1	chh01G013380.1	subC,HH,subH
-	Chy1G013070.1	chc07G013940.1	chh01G013130.1	subC,HH,subH
-	-	chc07G013950.1	chh01G013520.1	subC,subH
-	-	chc07G014070.1	chh01G013630.1	subC,subH
-	Chy1G013510.1	chc07G014100.1	chh01G013660.1	subC,HH,subH
-	-	chc07G014310.1	chh01G013920.1	subC,subH
-	-	chc07G014630.1	chh01G014270.1	subC,subH
-	-	chc07G014950.1	chh01G014530.1	subC,subH
-	Chy1G014400.1	chc07G015040.1	chh01G014630.1	subC,HH,subH
-	-	chc07G015090.1	chh01G014690.1	subC,subH
-	-	chc07G015410.1	chh01G015000.1	subC,subH
-	-	chc07G015540.1	chh01G015120.1	subC,subH
-	-	chc07G015550.1	chh01G015140.1	subC,subH
-	-	chc07G015680.1	chh01G015280.1	subC,subH
-	-	chc07G015740.1	chh01G015330.1	subC,subH
-	-	chc07G016300.1	chh01G015790.1	subC,subH
-	Chy1G015740.1	chc07G016310.1	chh01G015800.1	subC,HH,subH
-	-	chc07G016560.1	chh01G016040.1	subC,subH
-	-	chc07G017070.1	chh01G016530.1	subC,subH
-	Chy1G016610.1	chc07G017290.1	chh01G016750.1	subC,HH,subH
-	-	chc07G017410.1	chh01G016870.1	subC,subH
-	-	chc07G017580.1	chh01G017020.1	subC,subH
-	-	chc07G017860.1	chh01G017280.1	subC,subH
-	-	chc07G017880.1	chh01G017300.1	subC,subH
-	-	chc07G017940.1	chh01G017370.1	subC,subH
-	Chy1G017280.1	chc07G018050.1	chh01G017480.1	subC,HH,subH
-	Chy1G017890.1	chc07G018650.1	chh01G018090.1	subC,HH,subH
-	-	chc07G019650.1	chh01G019050.1	subC,subH
-	-	chc07G019750.1	chh01G019160.1	subC,subH
-	Chy1G018970.1	chc07G019800.1	chh01G019210.1	subC,HH,subH
-	Chy1G019100.1	chc07G019950.1	chh01G019330.1	subC,HH,subH
-	-	chc07G020210.1	chh01G019560.1	subC,subH
-	-	chc07G020230.1	chh01G019570.1	subC,subH
-	Chy1G019790.1	chc07G020750.1	chh01G020030.1	subC,HH,subH
-	-	chc07G021110.1	chh01G020380.1	subC,subH
-	-	chc07G021230.1	chh01G020480.1	subC,subH
-	-	chc07G021390.1	chh01G020620.1	subC,subH
-	-	chc07G021600.1	chh01G020820.1	subC,subH
-	Chy1G020670.1	chc07G021800.1	chh01G021020.1	subC,HH,subH
-	-	chc07G022200.1	chh01G021410.1	subC,subH
-	-	chc07G022450.1	chh01G021660.1	subC,subH
-	-	chc07G022460.1	chh01G021670.1	subC,subH
-	-	chc07G022630.1	chh01G021830.1	subC,subH
-	-	chc07G022760.1	chh01G021950.1	subC,subH
-	-	chc07G022880.1	chh01G022070.1	subC,subH
-	-	chc07G022990.1	chh01G022180.1	subC,subH
-	-	chc07G023060.1	chh01G022240.1	subC,subH
-	-	chc07G023090.1	chh01G022270.1	subC,subH
-	-	chc07G023220.1	chh01G022400.1	subC,subH
-	Chy1G021990.1	chc07G023300.1	chh01G022480.1	subC,HH,subH
-	Chy1G022120.1	chc07G023440.1	chh01G022610.1	subC,HH,subH
-	-	chc07G023450.1	chh01G022620.1	subC,subH
-	-	chc07G023610.1	chh01G022790.1	subC,subH
-	Chy1G022300.1	chc07G023640.1	chh01G022800.1	subC,HH,subH
-	-	chc07G023670.1	chh01G022820.1	subC,subH
-	-	chc07G023710.1	chh01G022840.1	subC,subH
-	-	chc07G023730.1	chh01G022860.1	subC,subH
-	-	chc07G023740.1	chh01G022870.1	subC,subH
-	Chy1G022350.1	chc07G023760.1	chh01G022890.1	subC,HH,subH
-	-	chc07G023790.1	chh01G022920.1	subC,subH
-	Chy1G022390.1	chc07G023800.1	chh01G022930.1	subC,HH,subH
-	-	chc07G023900.1	chh01G023030.1	subC,subH
-	Chy10G172200.1	-	chh10G003670.1	HH,subH
-	Chy10G172390.1	-	chh10G003580.1	HH,subH
-	Chy10G172570.1	-	chh10G003430.1	HH,subH
-	Chy10G172580.1	-	chh10G003410.1	HH,subH
-	Chy10G173410.1	-	chh10G002530.1	HH,subH
-	Chy10G173570.1	-	chh10G002470.1	HH,subH
-	Chy10G173650.1	-	chh10G002450.1	HH,subH
-	Chy10G173950.1	-	chh10G002190.1	HH,subH
-	Chy10G174020.1	-	chh10G002130.1	HH,subH
-	Chy10G174160.1	-	chh10G001930.1	HH,subH
-	Chy10G174170.1	-	chh10G001920.1	HH,subH
-	Chy10G174240.1	-	chh10G001850.1	HH,subH
-	Chy10G175700.1	-	chh10G004870.1	HH,subH
-	Chy10G175730.1	-	chh10G004920.1	HH,subH
-	Chy10G176610.1	-	chh10G005690.1	HH,subH
-	Chy10G176730.1	-	chh10G005750.1	HH,subH
-	Chy10G176770.1	-	chh10G005820.1	HH,subH
-	Chy10G176960.1	-	chh10G006090.1	HH,subH
-	Chy10G177610.1	-	chh10G006720.1	HH,subH
-	Chy10G177640.1	-	chh10G006730.1	HH,subH
-	Chy10G177700.1	-	chh10G006790.1	HH,subH
-	Chy10G177720.1	-	chh10G006800.1	HH,subH
-	Chy10G178860.1	-	chh10G007910.1	HH,subH
-	Chy10G179050.1	-	chh10G008100.1	HH,subH
-	Chy10G179060.1	-	chh10G008110.1	HH,subH
-	Chy10G179490.1	-	chh10G008520.1	HH,subH
-	Chy10G180350.1	-	chh10G009370.1	HH,subH
-	Chy10G181700.1	-	chh10G010780.1	HH,subH
-	Chy10G182360.1	-	chh10G011470.1	HH,subH
-	Chy10G182890.1	-	chh10G012090.1	HH,subH
-	Chy10G185540.1	-	chh10G015030.1	HH,subH
-	Chy11G185810.1	-	chh11G000010.1	HH,subH
-	Chy11G185820.1	-	chh11G000020.1	HH,subH
-	Chy11G186550.1	-	chh11G000880.1	HH,subH
-	Chy11G186610.1	-	chh11G000930.1	HH,subH
-	Chy11G187080.1	-	chh11G001410.1	HH,subH
-	Chy11G187220.1	-	chh11G001550.1	HH,subH
-	Chy11G189650.1	-	chh11G003980.1	HH,subH
-	Chy11G190170.1	-	chh11G004490.1	HH,subH
-	Chy11G190360.1	-	chh11G004730.1	HH,subH
-	Chy11G190570.1	-	chh11G004900.1	HH,subH
-	Chy11G190680.1	-	chh11G005010.1	HH,subH
-	Chy11G191170.1	-	chh11G005480.1	HH,subH
-	Chy11G191380.1	-	chh11G005690.1	HH,subH
-	Chy11G191430.1	-	chh11G005760.1	HH,subH
-	Chy11G191470.1	-	chh11G005820.1	HH,subH
-	Chy11G192060.1	-	chh11G006460.1	HH,subH
-	Chy11G192070.1	-	chh11G006470.1	HH,subH
-	Chy11G192140.1	-	chh11G006520.1	HH,subH
-	Chy11G192280.1	-	chh11G006660.1	HH,subH
-	Chy11G192300.1	-	chh11G006670.1	HH,subH
-	Chy11G192510.1	-	chh11G006900.1	HH,subH
-	Chy11G192610.1	-	chh11G007080.1	HH,subH
-	Chy11G192660.1	-	chh11G007120.1	HH,subH
-	Chy11G192710.1	-	chh11G007160.1	HH,subH
-	Chy11G192990.1	-	chh11G007410.1	HH,subH
-	Chy11G193160.1	-	chh11G007630.1	HH,subH
-	Chy11G194650.1	-	chh11G009100.1	HH,subH
-	Chy11G194780.1	-	chh11G009260.1	HH,subH
-	Chy11G195530.1	-	chh11G009910.1	HH,subH
-	Chy11G195700.1	-	chh11G010040.1	HH,subH
-	Chy11G196150.1	-	chh11G010480.1	HH,subH
-	Chy11G196390.1	-	chh11G010700.1	HH,subH
-	Chy11G196520.1	-	chh11G010790.1	HH,subH
-	Chy11G196800.1	-	chh11G011070.1	HH,subH
-	Chy11G196880.1	-	chh11G011110.1	HH,subH
-	Chy11G197020.1	-	chh11G011250.1	HH,subH
-	Chy11G197350.1	-	chh11G011590.1	HH,subH
-	Chy11G197630.1	-	chh11G011830.1	HH,subH
-	Chy11G197800.1	-	chh11G012010.1	HH,subH
-	Chy11G198240.1	-	chh11G012490.1	HH,subH
-	Chy11G198580.1	-	chh11G012960.1	HH,subH
-	Chy11G198650.1	-	chh11G013050.1	HH,subH
-	Chy11G198770.1	-	chh11G013170.1	HH,subH
-	Chy11G198800.1	-	chh11G013220.1	HH,subH
-	Chy11G198810.1	-	chh11G013230.1	HH,subH
-	Chy11G200720.1	-	chh11G015130.1	HH,subH
-	Chy11G200730.1	-	chh11G015140.1	HH,subH
-	Chy11G200750.1	-	chh11G015170.1	HH,subH
-	Chy11G200760.1	-	chh11G015180.1	HH,subH
-	Chy11G200780.1	-	chh11G015190.1	HH,subH
-	Chy11G200930.1	-	chh11G015330.1	HH,subH
-	Chy11G200950.1	-	chh11G015340.1	HH,subH
-	Chy11G201390.1	-	chh11G015770.1	HH,subH
-	Chy11G201710.1	-	chh11G016180.1	HH,subH
-	Chy11G202010.1	-	chh11G016500.1	HH,subH
-	Chy11G202100.1	-	chh11G016620.1	HH,subH
-	Chy11G202820.1	-	chh11G017490.1	HH,subH
-	Chy11G202830.1	-	chh11G017500.1	HH,subH
-	Chy11G202980.1	-	chh11G017670.1	HH,subH
-	Chy11G204960.1	-	chh11G019730.1	HH,subH
-	Chy11G205280.1	-	chh11G020080.1	HH,subH
-	Chy12G206400.1	-	chh12G001060.1	HH,subH
-	Chy12G206540.1	-	chh12G001220.1	HH,subH
-	Chy12G207110.1	-	chh12G001780.1	HH,subH
-	Chy12G207950.1	-	chh12G002500.1	HH,subH
-	Chy12G208670.1	-	chh12G003170.1	HH,subH
-	Chy12G208900.1	-	chh12G003360.1	HH,subH
-	Chy12G209830.1	-	chh12G004310.1	HH,subH
-	Chy12G210180.1	-	chh12G004640.1	HH,subH
-	Chy12G210770.1	-	chh12G005190.1	HH,subH
-	Chy12G210980.1	-	chh12G005400.1	HH,subH
-	Chy12G211560.1	-	chh12G006040.1	HH,subH
-	Chy12G211600.1	-	chh12G006110.1	HH,subH
-	Chy12G211700.1	-	chh12G006220.1	HH,subH
-	Chy12G211710.1	-	chh12G006230.1	HH,subH
-	Chy12G212590.1	-	chh12G007030.1	HH,subH
-	Chy12G212870.1	-	chh12G007320.1	HH,subH
-	Chy12G213090.1	-	chh12G007580.1	HH,subH
-	Chy12G213610.1	-	chh12G008070.1	HH,subH
-	Chy12G213760.1	-	chh12G008240.1	HH,subH
-	Chy12G214580.1	-	chh12G009030.1	HH,subH
-	Chy12G215880.1	-	chh12G010370.1	HH,subH
-	Chy12G216320.1	-	chh12G010790.1	HH,subH
-	Chy12G217110.1	-	chh12G011650.1	HH,subH
-	Chy12G217910.1	-	chh12G012500.1	HH,subH
-	Chy12G218230.1	-	chh12G012830.1	HH,subH
-	Chy12G218250.1	-	chh12G012870.1	HH,subH
-	Chy12G220250.1	-	chh12G014920.1	HH,subH
-	Chy12G220260.1	-	chh12G014930.1	HH,subH
-	Chy1G000140.1	-	chh01G000140.1	HH,subH
-	Chy1G001530.1	-	chh01G001520.1	HH,subH
-	Chy1G001750.1	-	chh01G001790.1	HH,subH
-	Chy1G001780.1	-	chh01G001810.1	HH,subH
-	Chy1G004600.1	-	chh01G004790.1	HH,subH
-	Chy1G004850.1	-	chh01G005060.1	HH,subH
-	Chy1G004870.1	-	chh01G005100.1	HH,subH
-	Chy1G005210.1	-	chh01G005460.1	HH,subH
-	Chy1G006230.1	-	chh01G006410.1	HH,subH
-	Chy1G006640.1	-	chh01G006860.1	HH,subH
-	Chy1G007720.1	-	chh01G008050.1	HH,subH
-	Chy1G007730.1	-	chh01G008060.1	HH,subH
-	Chy1G007840.1	-	chh01G008240.1	HH,subH
-	Chy1G008910.1	-	chh01G009240.1	HH,subH
-	Chy1G009130.1	-	chh01G009430.1	HH,subH
-	Chy1G009330.1	-	chh01G009630.1	HH,subH
-	Chy1G009930.1	-	chh01G010080.1	HH,subH
-	Chy1G010200.1	-	chh01G010300.1	HH,subH
-	Chy1G010290.1	-	chh01G010400.1	HH,subH
-	Chy1G010530.1	-	chh01G010660.1	HH,subH
-	Chy1G010620.1	-	chh01G010740.1	HH,subH
-	Chy1G010700.1	-	chh01G010810.1	HH,subH
-	Chy1G010990.1	-	chh01G011060.1	HH,subH
-	Chy1G011020.1	-	chh01G011080.1	HH,subH
-	Chy1G011450.1	-	chh01G011620.1	HH,subH
-	Chy1G011560.1	-	chh01G011730.1	HH,subH
-	Chy1G011570.1	-	chh01G011760.1	HH,subH
-	Chy1G011820.1	-	chh01G011940.1	HH,subH
-	Chy1G012290.1	-	chh01G012350.1	HH,subH
-	Chy1G012680.1	-	chh01G012740.1	HH,subH
-	Chy1G012750.1	-	chh01G012800.1	HH,subH
-	Chy1G013230.1	-	chh01G013290.1	HH,subH
-	Chy1G013380.1	-	chh01G013510.1	HH,subH
-	Chy1G013540.1	-	chh01G013690.1	HH,subH
-	Chy1G013680.1	-	chh01G013880.1	HH,subH
-	Chy1G014180.1	-	chh01G014420.1	HH,subH
-	Chy1G015010.1	-	chh01G015170.1	HH,subH
-	Chy1G017090.1	-	chh01G017230.1	HH,subH
-	Chy1G017100.1	-	chh01G017250.1	HH,subH
-	Chy1G017130.1	-	chh01G017290.1	HH,subH
-	Chy1G018330.1	-	chh01G018540.1	HH,subH
-	Chy1G018370.1	-	chh01G018560.1	HH,subH
-	Chy1G018440.1	-	chh01G018650.1	HH,subH
-	Chy1G018450.1	-	chh01G018660.1	HH,subH
-	Chy1G022140.1	-	chh01G022640.1	HH,subH
-	Chy2G026270.1	-	chh02G003640.1	HH,subH
-	Chy2G029050.1	-	chh02G006560.1	HH,subH
-	Chy2G033430.1	-	chh02G011260.1	HH,subH
-	Chy2G033440.1	-	chh02G011270.1	HH,subH
-	Chy2G033720.1	-	chh02G011490.1	HH,subH
-	Chy2G033960.1	-	chh02G011820.1	HH,subH
-	Chy2G034200.1	-	chh02G012080.1	HH,subH
-	Chy2G034610.1	-	chh02G012490.1	HH,subH
-	Chy2G035770.1	-	chh02G013660.1	HH,subH
-	Chy2G036080.1	-	chh02G014000.1	HH,subH
-	Chy2G037390.1	-	chh02G015200.1	HH,subH
-	Chy2G037620.1	-	chh02G015490.1	HH,subH
-	Chy2G038870.1	-	chh02G016430.1	HH,subH
-	Chy2G039100.1	-	chh02G016590.1	HH,subH
-	Chy2G039740.1	-	chh02G017280.1	HH,subH
-	Chy2G039990.1	-	chh02G017540.1	HH,subH
-	Chy2G040170.1	-	chh02G017690.1	HH,subH
-	Chy2G040210.1	-	chh02G017730.1	HH,subH
-	Chy2G040440.1	-	chh02G017930.1	HH,subH
-	Chy2G040460.1	-	chh02G017940.1	HH,subH
-	Chy2G040570.1	-	chh02G018030.1	HH,subH
-	Chy2G040940.1	-	chh02G018390.1	HH,subH
-	Chy2G041040.1	-	chh02G018480.1	HH,subH
-	Chy2G041300.1	-	chh02G018730.1	HH,subH
-	Chy2G041380.1	-	chh02G018810.1	HH,subH
-	Chy2G041510.1	-	chh02G018920.1	HH,subH
-	Chy2G041560.1	-	chh02G018960.1	HH,subH
-	Chy2G041580.1	-	chh02G018980.1	HH,subH
-	Chy2G041700.1	-	chh02G019080.1	HH,subH
-	Chy2G041920.1	-	chh02G019280.1	HH,subH
-	Chy2G042450.1	-	chh02G019800.1	HH,subH
-	Chy2G042460.1	-	chh02G019810.1	HH,subH
-	Chy2G042470.1	-	chh02G019820.1	HH,subH
-	Chy2G043150.1	-	chh02G020550.1	HH,subH
-	Chy2G043260.1	-	chh02G020620.1	HH,subH
-	Chy2G043700.1	-	chh02G021290.1	HH,subH
-	Chy2G043980.1	-	chh02G021530.1	HH,subH
-	Chy2G044030.1	-	chh02G021590.1	HH,subH
-	Chy2G044510.1	-	chh02G022080.1	HH,subH
-	Chy2G044690.1	-	chh02G022280.1	HH,subH
-	Chy2G045140.1	-	chh02G022750.1	HH,subH
-	Chy2G045530.1	-	chh02G023210.1	HH,subH
-	Chy2G046090.1	-	chh02G023810.1	HH,subH
-	Chy2G046410.1	-	chh02G024150.1	HH,subH
-	Chy2G047180.1	-	chh02G024960.1	HH,subH
-	Chy2G047780.1	-	chh02G025590.1	HH,subH
-	Chy2G048900.1	-	chh02G026760.1	HH,subH
-	Chy3G049810.1	-	chh03G000010.1	HH,subH
-	Chy3G049820.1	-	chh03G000020.1	HH,subH
-	Chy3G049910.1	-	chh03G000090.1	HH,subH
-	Chy3G050250.1	-	chh03G000420.1	HH,subH
-	Chy3G051370.1	-	chh03G001660.1	HH,subH
-	Chy3G051830.1	-	chh03G002180.1	HH,subH
-	Chy3G052940.1	-	chh03G003280.1	HH,subH
-	Chy3G053210.1	-	chh03G003530.1	HH,subH
-	Chy3G054650.1	-	chh03G005140.1	HH,subH
-	Chy3G055310.1	-	chh03G005930.1	HH,subH
-	Chy3G055330.1	-	chh03G005950.1	HH,subH
-	Chy3G055350.1	-	chh03G005980.1	HH,subH
-	Chy3G055490.1	-	chh03G006080.1	HH,subH
-	Chy3G056860.1	-	chh03G007490.1	HH,subH
-	Chy3G057730.1	-	chh03G008220.1	HH,subH
-	Chy3G057920.1	-	chh03G008530.1	HH,subH
-	Chy3G058100.1	-	chh03G008650.1	HH,subH
-	Chy3G058110.1	-	chh03G008640.1	HH,subH
-	Chy3G058870.1	-	chh03G009370.1	HH,subH
-	Chy3G059010.1	-	chh03G009560.1	HH,subH
-	Chy3G059060.1	-	chh03G009600.1	HH,subH
-	Chy3G059420.1	-	chh03G009960.1	HH,subH
-	Chy3G059870.1	-	chh03G010380.1	HH,subH
-	Chy3G060380.1	-	chh03G010890.1	HH,subH
-	Chy3G060940.1	-	chh03G011460.1	HH,subH
-	Chy3G061130.1	-	chh03G011700.1	HH,subH
-	Chy3G061150.1	-	chh03G011710.1	HH,subH
-	Chy3G061160.1	-	chh03G011720.1	HH,subH
-	Chy3G061410.1	-	chh03G011970.1	HH,subH
-	Chy3G061860.1	-	chh03G012480.1	HH,subH
-	Chy3G061900.1	-	chh03G012450.1	HH,subH
-	Chy3G061910.1	-	chh03G012460.1	HH,subH
-	Chy4G068670.1	-	chh04G001560.1	HH,subH
-	Chy4G068680.1	-	chh04G001570.1	HH,subH
-	Chy4G070220.1	-	chh04G003120.1	HH,subH
-	Chy4G071830.1	-	chh04G004660.1	HH,subH
-	Chy4G072140.1	-	chh04G004950.1	HH,subH
-	Chy4G072150.1	-	chh04G004960.1	HH,subH
-	Chy4G072460.1	-	chh04G005240.1	HH,subH
-	Chy4G072680.1	-	chh04G005480.1	HH,subH
-	Chy4G072690.1	-	chh04G005490.1	HH,subH
-	Chy4G073950.1	-	chh04G006700.1	HH,subH
-	Chy4G073960.1	-	chh04G006720.1	HH,subH
-	Chy4G074110.1	-	chh04G006860.1	HH,subH
-	Chy4G074210.1	-	chh04G006950.1	HH,subH
-	Chy4G074600.1	-	chh04G007320.1	HH,subH
-	Chy4G074610.1	-	chh04G007330.1	HH,subH
-	Chy4G074630.1	-	chh04G007350.1	HH,subH
-	Chy4G074730.1	-	chh04G007470.1	HH,subH
-	Chy4G074990.1	-	chh04G007730.1	HH,subH
-	Chy4G075520.1	-	chh04G008290.1	HH,subH
-	Chy4G075590.1	-	chh04G008320.1	HH,subH
-	Chy4G075740.1	-	chh04G008450.1	HH,subH
-	Chy4G075910.1	-	chh04G008680.1	HH,subH
-	Chy4G076010.1	-	chh04G008710.1	HH,subH
-	Chy4G076140.1	-	chh04G008800.1	HH,subH
-	Chy4G076390.1	-	chh04G009030.1	HH,subH
-	Chy4G076590.1	-	chh04G009230.1	HH,subH
-	Chy4G076960.1	-	chh04G009610.1	HH,subH
-	Chy4G077040.1	-	chh04G009660.1	HH,subH
-	Chy4G077270.1	-	chh04G009880.1	HH,subH
-	Chy4G077290.1	-	chh04G009900.1	HH,subH
-	Chy4G077790.1	-	chh04G010300.1	HH,subH
-	Chy4G078130.1	-	chh04G010610.1	HH,subH
-	Chy4G078540.1	-	chh04G010950.1	HH,subH
-	Chy4G079080.1	-	chh04G011630.1	HH,subH
-	Chy4G079890.1	-	chh04G012280.1	HH,subH
-	Chy4G080020.1	-	chh04G012380.1	HH,subH
-	Chy4G080220.1	-	chh04G012580.1	HH,subH
-	Chy4G080670.1	-	chh04G013120.1	HH,subH
-	Chy4G080690.1	-	chh04G013160.1	HH,subH
-	Chy4G080990.1	-	chh04G013450.1	HH,subH
-	Chy4G081040.1	-	chh04G013490.1	HH,subH
-	Chy4G082630.1	-	chh04G015240.1	HH,subH
-	Chy4G082990.1	-	chh04G015580.1	HH,subH
-	Chy4G083380.1	-	chh04G015980.1	HH,subH
-	Chy4G086680.1	-	chh04G019480.1	HH,subH
-	Chy4G086890.1	-	chh04G019690.1	HH,subH
-	Chy4G088200.1	-	chh04G020980.1	HH,subH
-	Chy4G088700.1	-	chh04G021500.1	HH,subH
-	Chy4G089450.1	-	chh04G022250.1	HH,subH
-	Chy4G089940.1	-	chh04G022650.1	HH,subH
-	Chy5G090650.1	-	chh05G000190.1	HH,subH
-	Chy5G090680.1	-	chh05G000220.1	HH,subH
-	Chy5G091410.1	-	chh05G001100.1	HH,subH
-	Chy5G091460.1	-	chh05G001190.1	HH,subH
-	Chy5G091760.1	-	chh05G001550.1	HH,subH
-	Chy5G092910.1	-	chh05G002890.1	HH,subH
-	Chy5G092970.1	-	chh05G002940.1	HH,subH
-	Chy5G093690.1	-	chh05G003680.1	HH,subH
-	Chy5G093910.1	-	chh05G003930.1	HH,subH
-	Chy5G093920.1	-	chh05G003940.1	HH,subH
-	Chy5G095530.1	-	chh05G005700.1	HH,subH
-	Chy5G096480.1	-	chh05G006730.1	HH,subH
-	Chy5G096490.1	-	chh05G006740.1	HH,subH
-	Chy5G097040.1	-	chh05G007360.1	HH,subH
-	Chy5G098110.1	-	chh05G008400.1	HH,subH
-	Chy5G099130.1	-	chh05G009330.1	HH,subH
-	Chy5G099650.1	-	chh05G009900.1	HH,subH
-	Chy5G100580.1	-	chh05G010850.1	HH,subH
-	Chy5G100680.1	-	chh05G010960.1	HH,subH
-	Chy5G101640.1	-	chh05G011990.1	HH,subH
-	Chy5G101980.1	-	chh05G012310.1	HH,subH
-	Chy5G102480.1	-	chh05G012840.1	HH,subH
-	Chy5G103870.1	-	chh05G014290.1	HH,subH
-	Chy5G104480.1	-	chh05G014960.1	HH,subH
-	Chy6G105310.1	-	chh06G000020.1	HH,subH
-	Chy6G105680.1	-	chh06G000350.1	HH,subH
-	Chy6G105860.1	-	chh06G000540.1	HH,subH
-	Chy6G109730.1	-	chh06G004570.1	HH,subH
-	Chy6G111000.1	-	chh06G005960.1	HH,subH
-	Chy6G111140.1	-	chh06G006110.1	HH,subH
-	Chy6G113200.1	-	chh06G008160.1	HH,subH
-	Chy6G113470.1	-	chh06G008430.1	HH,subH
-	Chy6G115210.1	-	chh06G010290.1	HH,subH
-	Chy6G115550.1	-	chh06G010620.1	HH,subH
-	Chy6G115570.1	-	chh06G010630.1	HH,subH
-	Chy6G116310.1	-	chh06G011430.1	HH,subH
-	Chy6G116890.1	-	chh06G012080.1	HH,subH
-	Chy6G117080.1	-	chh06G012300.1	HH,subH
-	Chy6G117110.1	-	chh06G012330.1	HH,subH
-	Chy6G117420.1	-	chh06G012620.1	HH,subH
-	Chy6G117480.1	-	chh06G012720.1	HH,subH
-	Chy6G117910.1	-	chh06G013160.1	HH,subH
-	Chy6G117940.1	-	chh06G013190.1	HH,subH
-	Chy6G118020.1	-	chh06G013280.1	HH,subH
-	Chy6G118030.1	-	chh06G013290.1	HH,subH
-	Chy6G118040.1	-	chh06G013300.1	HH,subH
-	Chy6G118620.1	-	chh06G013710.1	HH,subH
-	Chy6G118640.1	-	chh06G013720.1	HH,subH
-	Chy6G119050.1	-	chh06G014080.1	HH,subH
-	Chy6G119090.1	-	chh06G014140.1	HH,subH
-	Chy6G119920.1	-	chh06G014850.1	HH,subH
-	Chy6G120230.1	-	chh06G015140.1	HH,subH
-	Chy6G120770.1	-	chh06G015710.1	HH,subH
-	Chy6G121220.1	-	chh06G016110.1	HH,subH
-	Chy6G121480.1	-	chh06G016340.1	HH,subH
-	Chy6G122040.1	-	chh06G016680.1	HH,subH
-	Chy6G122850.1	-	chh06G017410.1	HH,subH
-	Chy6G122920.1	-	chh06G017470.1	HH,subH
-	Chy6G123030.1	-	chh06G017550.1	HH,subH
-	Chy6G123200.1	-	chh06G017690.1	HH,subH
-	Chy6G123210.1	-	chh06G017700.1	HH,subH
-	Chy6G123570.1	-	chh06G018130.1	HH,subH
-	Chy6G123820.1	-	chh06G018410.1	HH,subH
-	Chy6G124350.1	-	chh06G019080.1	HH,subH
-	Chy6G124520.1	-	chh06G019250.1	HH,subH
-	Chy6G125500.1	-	chh06G020240.1	HH,subH
-	Chy6G126120.1	-	chh06G020900.1	HH,subH
-	Chy6G128120.1	-	chh06G023100.1	HH,subH
-	Chy7G128490.1	-	chh07G000180.1	HH,subH
-	Chy7G130280.1	-	chh07G002240.1	HH,subH
-	Chy7G132850.1	-	chh07G004910.1	HH,subH
-	Chy7G133690.1	-	chh07G005710.1	HH,subH
-	Chy7G133760.1	-	chh07G005810.1	HH,subH
-	Chy7G133910.1	-	chh07G005960.1	HH,subH
-	Chy7G133920.1	-	chh07G005970.1	HH,subH
-	Chy7G134170.1	-	chh07G006270.1	HH,subH
-	Chy7G134820.1	-	chh07G006970.1	HH,subH
-	Chy7G135060.1	-	chh07G007120.1	HH,subH
-	Chy7G135530.1	-	chh07G007530.1	HH,subH
-	Chy7G135540.1	-	chh07G007590.1	HH,subH
-	Chy7G135880.1	-	chh07G007990.1	HH,subH
-	Chy7G135910.1	-	chh07G008020.1	HH,subH
-	Chy7G136070.1	-	chh07G008130.1	HH,subH
-	Chy7G136450.1	-	chh07G008550.1	HH,subH
-	Chy7G137080.1	-	chh07G009140.1	HH,subH
-	Chy7G137170.1	-	chh07G009210.1	HH,subH
-	Chy7G137220.1	-	chh07G009240.1	HH,subH
-	Chy7G137310.1	-	chh07G009320.1	HH,subH
-	Chy7G137390.1	-	chh07G009390.1	HH,subH
-	Chy7G137740.1	-	chh07G009740.1	HH,subH
-	Chy7G137780.1	-	chh07G009770.1	HH,subH
-	Chy7G138240.1	-	chh07G010340.1	HH,subH
-	Chy7G138410.1	-	chh07G010490.1	HH,subH
-	Chy7G140000.1	-	chh07G012010.1	HH,subH
-	Chy7G141010.1	-	chh07G013060.1	HH,subH
-	Chy7G142610.1	-	chh07G014660.1	HH,subH
-	Chy7G143050.1	-	chh07G015130.1	HH,subH
-	Chy7G144980.1	-	chh07G017310.1	HH,subH
-	Chy7G145780.1	-	chh07G018200.1	HH,subH
-	Chy8G146330.1	-	chh08G001560.1	HH,subH
-	Chy8G146460.1	-	chh08G001420.1	HH,subH
-	Chy8G146540.1	-	chh08G001320.1	HH,subH
-	Chy8G146630.1	-	chh08G001210.1	HH,subH
-	Chy8G147540.1	-	chh08G000720.1	HH,subH
-	Chy8G147620.1	-	chh08G000620.1	HH,subH
-	Chy8G147700.1	-	chh08G004350.1	HH,subH
-	Chy8G147840.1	-	chh08G004170.1	HH,subH
-	Chy8G147850.1	-	chh08G004140.1	HH,subH
-	Chy8G148140.1	-	chh08G003820.1	HH,subH
-	Chy8G148350.1	-	chh08G003600.1	HH,subH
-	Chy8G148730.1	-	chh08G003290.1	HH,subH
-	Chy8G148750.1	-	chh08G003270.1	HH,subH
-	Chy8G149120.1	-	chh08G003010.1	HH,subH
-	Chy8G149180.1	-	chh08G002960.1	HH,subH
-	Chy8G149190.1	-	chh08G002950.1	HH,subH
-	Chy8G149350.1	-	chh08G002800.1	HH,subH
-	Chy8G149540.1	-	chh08G002650.1	HH,subH
-	Chy8G149820.1	-	chh08G002350.1	HH,subH
-	Chy8G150040.1	-	chh08G002130.1	HH,subH
-	Chy8G150240.1	-	chh08G001980.1	HH,subH
-	Chy8G150260.1	-	chh08G001950.1	HH,subH
-	Chy8G150360.1	-	chh08G004430.1	HH,subH
-	Chy8G150380.1	-	chh08G004440.1	HH,subH
-	Chy8G150590.1	-	chh08G004610.1	HH,subH
-	Chy8G151040.1	-	chh08G005120.1	HH,subH
-	Chy8G151050.1	-	chh08G005130.1	HH,subH
-	Chy8G151270.1	-	chh08G005360.1	HH,subH
-	Chy8G152290.1	-	chh08G006390.1	HH,subH
-	Chy8G152300.1	-	chh08G006400.1	HH,subH
-	Chy8G152700.1	-	chh08G006800.1	HH,subH
-	Chy8G152990.1	-	chh08G007120.1	HH,subH
-	Chy8G153140.1	-	chh08G007260.1	HH,subH
-	Chy8G153350.1	-	chh08G007510.1	HH,subH
-	Chy8G154880.1	-	chh08G009150.1	HH,subH
-	Chy8G156890.1	-	chh08G011300.1	HH,subH
-	Chy9G157860.1	-	chh09G000770.1	HH,subH
-	Chy9G158580.1	-	chh09G001470.1	HH,subH
-	Chy9G159060.1	-	chh09G001980.1	HH,subH
-	Chy9G159190.1	-	chh09G002100.1	HH,subH
-	Chy9G159940.1	-	chh09G002790.1	HH,subH
-	Chy9G160150.1	-	chh09G003000.1	HH,subH
-	Chy9G160380.1	-	chh09G003250.1	HH,subH
-	Chy9G160470.1	-	chh09G003370.1	HH,subH
-	Chy9G161200.1	-	chh09G004100.1	HH,subH
-	Chy9G161210.1	-	chh09G004120.1	HH,subH
-	Chy9G161500.1	-	chh09G007630.1	HH,subH
-	Chy9G162030.1	-	chh09G007080.1	HH,subH
-	Chy9G162180.1	-	chh09G006910.1	HH,subH
-	Chy9G162240.1	-	chh09G006890.1	HH,subH
-	Chy9G162260.1	-	chh09G006860.1	HH,subH
-	Chy9G162270.1	-	chh09G006850.1	HH,subH
-	Chy9G163040.1	-	chh09G006110.1	HH,subH
-	Chy9G163310.1	-	chh09G005950.1	HH,subH
-	Chy9G163720.1	-	chh09G005580.1	HH,subH
-	Chy9G164300.1	-	chh09G005010.1	HH,subH
-	Chy9G164310.1	-	chh09G005000.1	HH,subH
-	Chy9G164340.1	-	chh09G004970.1	HH,subH
-	Chy9G164470.1	-	chh09G004870.1	HH,subH
-	Chy9G164510.1	-	chh09G004830.1	HH,subH
-	Chy9G165080.1	-	chh09G004310.1	HH,subH
-	Chy9G165690.1	-	chh09G010110.1	HH,subH
-	Chy9G166370.1	-	chh09G010760.1	HH,subH
-	Chy9G166700.1	-	chh09G011050.1	HH,subH
-	Chy9G168750.1	-	chh09G013040.1	HH,subH
-	Chy9G169840.1	-	chh09G014250.1	HH,subH
-	Chy9G171190.1	-	chh09G015650.1	HH,subH
-	ChyUNG223770.1	-	chh06G009000.1	HH,subH
-	ChyUNG226430.1	-	chh09G008480.1	HH,subH
-	ChyUNG226710.1	-	chh09G008770.1	HH,subH
-	ChyUNG226940.1	-	chh09G008930.1	HH,subH
-	ChyUNG227480.1	-	chh09G009390.1	HH,subH
-	ChyUNG227870.1	-	chh10G001520.1	HH,subH
-	ChyUNG227910.1	-	chh10G001470.1	HH,subH
-	ChyUNG227920.1	-	chh10G001450.1	HH,subH
-	ChyUNG227930.1	-	chh10G001430.1	HH,subH
-	ChyUNG228000.1	-	chh10G001360.1	HH,subH
-	ChyUNG228050.1	-	chh10G001320.1	HH,subH
-	ChyUNG228180.1	-	chh10G001140.1	HH,subH
-	ChyUNG228250.1	-	chh10G001080.1	HH,subH
-	ChyUNG228590.1	-	chh10G000810.1	HH,subH
-	ChyUNG228610.1	-	chh10G000770.1	HH,subH
-	ChyUNG230120.1	-	chh08G000400.1	HH,subH
-	ChyUNG230200.1	-	chh08G000330.1	HH,subH
-	ChyUNG230330.1	-	chh08G000230.1	HH,subH
-	ChyUNG230350.1	-	chh08G000210.1	HH,subH
-	ChyUNG230360.1	-	chh08G000200.1	HH,subH
-	ChyUNG230390.1	-	chh08G000170.1	HH,subH
-	ChyUNG230660.1	-	chh12G000040.1	HH,subH
-	ChyUNG230750.1	-	chh12G000120.1	HH,subH
-	ChyUNG230760.1	-	chh12G000140.1	HH,subH
-	ChyUNG230800.1	-	chh12G000180.1	HH,subH
-	ChyUNG230890.1	-	chh12G000300.1	HH,subH
-	ChyUNG231240.1	-	chh12G000600.1	HH,subH
-	ChyUNG231610.1	-	chh10G000260.1	HH,subH
-	ChyUNG231690.1	-	chh10G000160.1	HH,subH
-	ChyUNG231790.1	-	chh10G000040.1	HH,subH
-	ChyUNG232090.1	-	chh10G002730.1	HH,subH
-	ChyUNG236110.1	-	chh09G009890.1	HH,subH
-	ChyUNG236310.1	-	chh02G020700.1	HH,subH
-	ChyUNG236330.1	-	chh02G020760.1	HH,subH
-	ChyUNG236340.1	-	chh02G020710.1	HH,subH
-	ChyUNG236350.1	-	chh02G020780.1	HH,subH
-	ChyUNG236360.1	-	chh02G020790.1	HH,subH
-	ChyUNG238230.1	-	chh05G005570.1	HH,subH
CsaV3_1G000010.1	Chy2G049790.1	chc01G000010.1	chh02G027690.1	CC,subC,HH,subH
CsaV3_1G000020.1	Chy2G049780.1	chc01G000020.1	chh02G027680.1	CC,subC,HH,subH
CsaV3_1G000030.1	Chy2G049770.1	chc01G000030.1	chh02G027670.1	CC,subC,HH,subH
CsaV3_1G000040.1	Chy2G049760.1	chc01G000040.1	chh02G027660.1	CC,subC,HH,subH
CsaV3_1G000050.1	Chy2G049750.1	chc01G000050.1	chh02G027650.1	CC,subC,HH,subH
CsaV3_1G000070.1	Chy2G049740.1	chc01G000060.1	chh02G027640.1	CC,subC,HH,subH
CsaV3_1G000080.1	Chy2G049730.1	chc01G000070.1	chh02G027630.1	CC,subC,HH,subH
CsaV3_1G000090.1	Chy2G049720.1	chc01G000080.1	chh02G027620.1	CC,subC,HH,subH
CsaV3_1G000100.1	Chy2G049690.1	chc01G000100.1	chh02G027610.1	CC,subC,HH,subH
CsaV3_1G000110.1	Chy2G049680.1	chc01G000110.1	chh02G027600.1	CC,subC,HH,subH
CsaV3_1G000120.1	-	chc01G000120.1	-	CC,subC
CsaV3_1G000130.1	Chy2G049670.1	chc01G000130.1	chh02G027590.1	CC,subC,HH,subH
CsaV3_1G000140.1	Chy2G049660.1	chc01G000140.1	chh02G027580.1	CC,subC,HH,subH
CsaV3_1G000150.1	Chy2G049650.1	chc01G000150.1	chh02G027570.1	CC,subC,HH,subH
CsaV3_1G000160.1	Chy2G049640.1	chc01G000160.1	chh02G027560.1	CC,subC,HH,subH
CsaV3_1G000180.1	Chy2G049630.1	chc01G000180.1	chh02G027550.1	CC,subC,HH,subH
CsaV3_1G000190.1	Chy2G049600.1	chc01G000190.1	chh02G027530.1	CC,subC,HH,subH
CsaV3_1G000200.1	Chy2G049580.1	chc01G000210.1	chh02G027510.1	CC,subC,HH,subH
CsaV3_1G000210.1	Chy2G049590.1	chc01G000200.1	chh02G027520.1	CC,subC,HH,subH
CsaV3_1G000220.1	-	chc01G000220.1	chh02G027500.1	CC,subC,subH
CsaV3_1G000230.1	Chy2G049570.1	chc01G000230.1	chh02G027490.1	CC,subC,HH,subH
CsaV3_1G000240.1	Chy2G049560.1	chc01G000240.1	chh02G027480.1	CC,subC,HH,subH
CsaV3_1G000250.1	Chy2G049550.1	chc01G000250.1	chh02G027470.1	CC,subC,HH,subH
CsaV3_1G000260.1	Chy2G049540.1	chc01G000260.1	chh02G027460.1	CC,subC,HH,subH
CsaV3_1G000290.1	-	chc01G000280.1	chh02G027450.1	CC,subC,subH
CsaV3_1G000300.1	Chy2G049520.1	chc01G000290.1	chh02G027440.1	CC,subC,HH,subH
CsaV3_1G000310.1	Chy2G049510.1	chc01G000300.1	chh02G027430.1	CC,subC,HH,subH
CsaV3_1G000320.1	-	chc01G000310.1	chh02G027420.1	CC,subC,subH
CsaV3_1G000330.1	-	chc01G000320.1	chh02G027410.1	CC,subC,subH
CsaV3_1G000340.1	Chy2G049500.1	chc01G000330.1	chh02G027400.1	CC,subC,HH,subH
CsaV3_1G000350.1	-	chc01G000340.1	-	CC,subC
CsaV3_1G000360.1	Chy2G049490.1	chc01G000350.1	chh02G027390.1	CC,subC,HH,subH
CsaV3_1G000370.1	-	chc01G000360.1	chh02G027380.1	CC,subC,subH
CsaV3_1G000380.1	Chy2G049480.1	chc01G000370.1	chh02G027370.1	CC,subC,HH,subH
CsaV3_1G000390.1	Chy2G049470.1	chc01G000380.1	chh02G027360.1	CC,subC,HH,subH
CsaV3_1G000400.1	Chy2G049460.1	chc01G000390.1	chh02G027350.1	CC,subC,HH,subH
CsaV3_1G000410.1	Chy2G049440.1	chc01G000400.1	chh02G027340.1	CC,subC,HH,subH
CsaV3_1G000420.1	Chy2G049430.1	chc01G000410.1	chh02G027330.1	CC,subC,HH,subH
CsaV3_1G000430.1	Chy2G049420.1	chc01G000420.1	chh02G027320.1	CC,subC,HH,subH
CsaV3_1G000440.1	-	chc01G000430.1	chh02G027310.1	CC,subC,subH
CsaV3_1G000450.1	Chy2G049410.1	chc01G000440.1	chh02G027300.1	CC,subC,HH,subH
CsaV3_1G000460.1	Chy2G049400.1	chc01G000450.1	chh02G027290.1	CC,subC,HH,subH
CsaV3_1G000470.1	Chy2G049390.1	chc01G000460.1	chh02G027280.1	CC,subC,HH,subH
CsaV3_1G000480.1	Chy2G049380.1	chc01G000470.1	chh02G027270.1	CC,subC,HH,subH
CsaV3_1G000490.1	Chy2G049370.1	chc01G000480.1	chh02G027260.1	CC,subC,HH,subH
CsaV3_1G000500.1	Chy2G049360.1	chc01G000490.1	chh02G027250.1	CC,subC,HH,subH
CsaV3_1G000510.1	Chy2G049340.1	chc01G000500.1	chh02G027240.1	CC,subC,HH,subH
CsaV3_1G000520.1	Chy2G049330.1	chc01G000510.1	chh02G027230.1	CC,subC,HH,subH
CsaV3_1G000550.1	Chy2G049300.1	chc01G000530.1	chh02G027200.1	CC,subC,HH,subH
CsaV3_1G000560.1	Chy2G049310.1	chc01G000520.1	chh02G027210.1	CC,subC,HH,subH
CsaV3_1G000570.1	Chy2G049290.1	chc01G000540.1	chh02G027190.1	CC,subC,HH,subH
CsaV3_1G000580.1	Chy2G049280.1	chc01G000550.1	chh02G027180.1	CC,subC,HH,subH
CsaV3_1G000590.1	Chy2G049270.1	chc01G000560.1	chh02G027170.1	CC,subC,HH,subH
CsaV3_1G000600.1	Chy2G049260.1	chc01G000570.1	chh02G027160.1	CC,subC,HH,subH
CsaV3_1G000610.1	-	chc01G000580.1	chh02G027150.1	CC,subC,subH
CsaV3_1G000620.1	Chy2G049240.1	chc01G000590.1	chh02G027140.1	CC,subC,HH,subH
CsaV3_1G000630.1	Chy2G049230.1	chc01G000600.1	chh02G027130.1	CC,subC,HH,subH
CsaV3_1G000640.1	Chy2G049220.1	chc01G000610.1	chh02G027120.1	CC,subC,HH,subH
CsaV3_1G000650.1	-	chc01G000620.1	chh02G027110.1	CC,subC,subH
CsaV3_1G000660.1	Chy2G049210.1	chc01G000630.1	chh02G027100.1	CC,subC,HH,subH
CsaV3_1G000670.1	Chy2G049200.1	chc01G000640.1	chh02G027090.1	CC,subC,HH,subH
CsaV3_1G000680.1	Chy2G049190.1	chc01G000650.1	chh02G027080.1	CC,subC,HH,subH
CsaV3_1G000690.1	Chy2G049180.1	chc01G000660.1	chh02G027070.1	CC,subC,HH,subH
CsaV3_1G000700.1	Chy2G049170.1	chc01G000680.1	chh02G027050.1	CC,subC,HH,subH
CsaV3_1G000710.1	Chy2G049160.1	chc01G000690.1	chh02G027040.1	CC,subC,HH,subH
CsaV3_1G000720.1	Chy2G049150.1	chc01G000700.1	chh02G027030.1	CC,subC,HH,subH
CsaV3_1G000730.1	Chy2G049140.1	chc01G000710.1	chh02G027020.1	CC,subC,HH,subH
CsaV3_1G000740.1	Chy2G049120.1	chc01G000720.1	chh02G027010.1	CC,subC,HH,subH
CsaV3_1G000750.1	Chy2G049110.1	chc01G000730.1	chh02G027000.1	CC,subC,HH,subH
CsaV3_1G000760.1	Chy2G049100.1	chc01G000740.1	chh02G026990.1	CC,subC,HH,subH
CsaV3_1G000770.1	Chy2G049090.1	chc01G000750.1	chh02G026980.1	CC,subC,HH,subH
CsaV3_1G000780.1	Chy2G049080.1	chc01G000760.1	chh02G026970.1	CC,subC,HH,subH
CsaV3_1G000790.1	Chy2G049070.1	chc01G000770.1	chh02G026960.1	CC,subC,HH,subH
CsaV3_1G000800.1	-	chc01G000780.1	-	CC,subC
CsaV3_1G000810.1	Chy2G049060.1	chc01G000790.1	chh02G026950.1	CC,subC,HH,subH
CsaV3_1G000820.1	Chy2G049050.1	chc01G000800.1	chh02G026940.1	CC,subC,HH,subH
CsaV3_1G000830.1	Chy2G049040.1	chc01G000810.1	chh02G026930.1	CC,subC,HH,subH
CsaV3_1G000840.1	Chy2G049030.1	chc01G000820.1	chh02G026920.1	CC,subC,HH,subH
CsaV3_1G000850.1	Chy2G049020.1	chc01G000830.1	chh02G026910.1	CC,subC,HH,subH
CsaV3_1G000860.1	Chy2G049010.1	chc01G000840.1	chh02G026900.1	CC,subC,HH,subH
CsaV3_1G000870.1	Chy2G049000.1	chc01G000850.1	chh02G026890.1	CC,subC,HH,subH
CsaV3_1G000880.1	Chy2G048990.1	chc01G000860.1	chh02G026880.1	CC,subC,HH,subH
CsaV3_1G000890.1	Chy2G048980.1	chc01G000870.1	chh02G026870.1	CC,subC,HH,subH
CsaV3_1G000900.1	-	chc01G000880.1	chh02G026860.1	CC,subC,subH
CsaV3_1G000910.1	Chy2G048970.1	chc01G000890.1	chh02G026850.1	CC,subC,HH,subH
CsaV3_1G000920.1	Chy2G048960.1	chc01G000900.1	chh02G026840.1	CC,subC,HH,subH
CsaV3_1G000930.1	Chy2G048950.1	chc01G000910.1	chh02G026830.1	CC,subC,HH,subH
CsaV3_1G000940.1	-	chc01G000920.1	chh02G026820.1	CC,subC,subH
CsaV3_1G000950.1	Chy2G048940.1	chc01G000930.1	chh02G026810.1	CC,subC,HH,subH
CsaV3_1G000960.1	Chy2G048930.1	chc01G000940.1	chh02G026800.1	CC,subC,HH,subH
CsaV3_1G000990.1	Chy2G048910.1	chc01G000960.1	chh02G026780.1	CC,subC,HH,subH
CsaV3_1G001000.1	Chy2G048890.1	chc01G000970.1	chh02G026750.1	CC,subC,HH,subH
CsaV3_1G001010.1	-	chc01G000980.1	-	CC,subC
CsaV3_1G001020.1	Chy2G048870.1	chc01G000990.1	chh02G026740.1	CC,subC,HH,subH
CsaV3_1G001030.1	Chy2G048860.1	-	-	CC,HH
CsaV3_1G001040.1	-	chc01G001010.1	-	CC,subC
CsaV3_1G001050.1	-	chc01G001020.1	-	CC,subC
CsaV3_1G001070.1	Chy2G048850.1	chc01G001040.1	chh02G026720.1	CC,subC,HH,subH
CsaV3_1G001080.1	Chy2G048840.1	chc01G001050.1	chh02G026710.1	CC,subC,HH,subH
CsaV3_1G001090.1	Chy2G048830.1	chc01G001060.1	chh02G026700.1	CC,subC,HH,subH
CsaV3_1G001100.1	-	chc01G001070.1	-	CC,subC
CsaV3_1G001110.1	Chy2G048820.1	chc01G001080.1	chh02G026690.1	CC,subC,HH,subH
CsaV3_1G001120.1	Chy2G048810.1	chc01G001090.1	chh02G026680.1	CC,subC,HH,subH
CsaV3_1G001130.1	Chy2G048790.1	chc01G001110.1	-	CC,subC,HH
CsaV3_1G001140.1	Chy2G048800.1	chc01G001100.1	chh02G026670.1	CC,subC,HH,subH
CsaV3_1G001150.1	-	chc01G001120.1	-	CC,subC
CsaV3_1G001160.1	Chy2G048780.1	chc01G001130.1	chh02G026650.1	CC,subC,HH,subH
CsaV3_1G001170.1	Chy2G048770.1	chc01G001140.1	chh02G026640.1	CC,subC,HH,subH
CsaV3_1G001180.1	Chy2G048760.1	chc01G001150.1	chh02G026630.1	CC,subC,HH,subH
CsaV3_1G001190.1	Chy2G048750.1	chc01G001160.1	chh02G026620.1	CC,subC,HH,subH
CsaV3_1G001200.1	Chy2G048740.1	chc01G001170.1	chh02G026610.1	CC,subC,HH,subH
CsaV3_1G001210.1	Chy2G048730.1	chc01G001180.1	chh02G026600.1	CC,subC,HH,subH
CsaV3_1G001220.1	Chy2G048720.1	chc01G001190.1	chh02G026590.1	CC,subC,HH,subH
CsaV3_1G001230.1	Chy2G048710.1	chc01G001200.1	chh02G026580.1	CC,subC,HH,subH
CsaV3_1G001240.1	Chy2G048700.1	chc01G001210.1	chh02G026570.1	CC,subC,HH,subH
CsaV3_1G001250.1	Chy2G048680.1	chc01G001230.1	chh02G026550.1	CC,subC,HH,subH
CsaV3_1G001260.1	Chy2G048670.1	chc01G001240.1	chh02G026540.1	CC,subC,HH,subH
CsaV3_1G001270.1	-	chc01G001250.1	chh02G026530.1	CC,subC,subH
CsaV3_1G001280.1	Chy2G048660.1	chc01G001260.1	chh02G026520.1	CC,subC,HH,subH
CsaV3_1G001290.1	Chy2G048650.1	chc01G001270.1	chh02G026510.1	CC,subC,HH,subH
CsaV3_1G001300.1	Chy2G048640.1	chc01G001280.1	chh02G026500.1	CC,subC,HH,subH
CsaV3_1G001310.1	Chy2G048630.1	chc01G001290.1	chh02G026490.1	CC,subC,HH,subH
CsaV3_1G001320.1	Chy2G048620.1	chc01G001300.1	chh02G026480.1	CC,subC,HH,subH
CsaV3_1G001330.1	Chy2G048610.1	chc01G001310.1	chh02G026470.1	CC,subC,HH,subH
CsaV3_1G001340.1	Chy2G048600.1	chc01G001320.1	chh02G026460.1	CC,subC,HH,subH
CsaV3_1G001360.1	Chy2G048580.1	chc01G001340.1	chh02G026440.1	CC,subC,HH,subH
CsaV3_1G001370.1	Chy2G048570.1	chc01G001350.1	chh02G026430.1	CC,subC,HH,subH
CsaV3_1G001380.1	Chy2G048560.1	chc01G001360.1	chh02G026420.1	CC,subC,HH,subH
CsaV3_1G001390.1	Chy2G048550.1	chc01G001370.1	chh02G026410.1	CC,subC,HH,subH
CsaV3_1G001400.1	-	chc01G001380.1	chh02G026400.1	CC,subC,subH
CsaV3_1G001420.1	Chy2G048530.1	chc01G001390.1	chh02G026390.1	CC,subC,HH,subH
CsaV3_1G001430.1	-	chc01G001400.1	-	CC,subC
CsaV3_1G001440.1	Chy2G048520.1	chc01G001410.1	chh02G026380.1	CC,subC,HH,subH
CsaV3_1G001450.1	Chy2G048510.1	chc01G001420.1	chh02G026370.1	CC,subC,HH,subH
CsaV3_1G001460.1	Chy2G048500.1	chc01G001430.1	chh02G026360.1	CC,subC,HH,subH
CsaV3_1G001470.1	Chy2G048490.1	chc01G001440.1	chh02G026350.1	CC,subC,HH,subH
CsaV3_1G001480.1	Chy2G048470.1	chc01G001450.1	chh02G026340.1	CC,subC,HH,subH
CsaV3_1G001490.1	Chy2G048460.1	chc01G001460.1	chh02G026330.1	CC,subC,HH,subH
CsaV3_1G001500.1	Chy2G048450.1	chc01G001470.1	chh02G026320.1	CC,subC,HH,subH
CsaV3_1G001520.1	Chy2G048440.1	chc01G001480.1	chh02G026310.1	CC,subC,HH,subH
CsaV3_1G001530.1	-	chc01G001490.1	chh02G026300.1	CC,subC,subH
CsaV3_1G001540.1	Chy2G048430.1	chc01G001500.1	chh02G026290.1	CC,subC,HH,subH
CsaV3_1G001550.1	Chy2G048420.1	chc01G001510.1	chh02G026280.1	CC,subC,HH,subH
CsaV3_1G001560.1	Chy2G048410.1	chc01G001520.1	chh02G026270.1	CC,subC,HH,subH
CsaV3_1G001570.1	Chy2G048400.1	chc01G001530.1	chh02G026260.1	CC,subC,HH,subH
CsaV3_1G001580.1	Chy2G048390.1	chc01G001540.1	chh02G026250.1	CC,subC,HH,subH
CsaV3_1G001590.1	Chy2G048380.1	chc01G001550.1	chh02G026240.1	CC,subC,HH,subH
CsaV3_1G001600.1	Chy2G048370.1	chc01G001560.1	chh02G026230.1	CC,subC,HH,subH
CsaV3_1G001610.1	Chy2G048360.1	chc01G001570.1	chh02G026220.1	CC,subC,HH,subH
CsaV3_1G001620.1	Chy2G048350.1	chc01G001580.1	chh02G026210.1	CC,subC,HH,subH
CsaV3_1G001630.1	-	chc01G001590.1	chh02G026200.1	CC,subC,subH
CsaV3_1G001640.1	Chy2G048340.1	chc01G001600.1	chh02G026190.1	CC,subC,HH,subH
CsaV3_1G001650.1	Chy2G048330.1	chc01G001610.1	chh02G026180.1	CC,subC,HH,subH
CsaV3_1G001660.1	Chy2G048320.1	chc01G001620.1	chh02G026170.1	CC,subC,HH,subH
CsaV3_1G001670.1	Chy2G048310.1	chc01G001630.1	chh02G026160.1	CC,subC,HH,subH
CsaV3_1G001680.1	Chy2G048300.1	chc01G001640.1	chh02G026140.1	CC,subC,HH,subH
CsaV3_1G001690.1	Chy2G048290.1	chc01G001650.1	chh02G026130.1	CC,subC,HH,subH
CsaV3_1G001700.1	Chy2G048280.1	chc01G001660.1	chh02G026120.1	CC,subC,HH,subH
CsaV3_1G001710.1	Chy2G048270.1	chc01G001670.1	chh02G026110.1	CC,subC,HH,subH
CsaV3_1G001720.1	Chy2G048260.1	chc01G001680.1	chh02G026100.1	CC,subC,HH,subH
CsaV3_1G001730.1	Chy2G048250.1	chc01G001690.1	chh02G026090.1	CC,subC,HH,subH
CsaV3_1G001740.1	Chy2G048240.1	chc01G001700.1	chh02G026080.1	CC,subC,HH,subH
CsaV3_1G001750.1	-	chc01G001710.1	chh02G026070.1	CC,subC,subH
CsaV3_1G001760.1	Chy2G048230.1	chc01G001720.1	chh02G026060.1	CC,subC,HH,subH
CsaV3_1G001770.1	Chy2G048220.1	chc01G001730.1	chh02G026050.1	CC,subC,HH,subH
CsaV3_1G001780.1	Chy2G048210.1	chc01G001750.1	chh02G026040.1	CC,subC,HH,subH
CsaV3_1G001790.1	Chy2G048200.1	chc01G001760.1	chh02G026030.1	CC,subC,HH,subH
CsaV3_1G001800.1	Chy2G048190.1	chc01G001770.1	chh02G026020.1	CC,subC,HH,subH
CsaV3_1G001810.1	Chy2G048180.1	chc01G001780.1	chh02G026010.1	CC,subC,HH,subH
CsaV3_1G001820.1	-	chc01G001800.1	chh02G025990.1	CC,subC,subH
CsaV3_1G001830.1	Chy2G048170.1	chc01G001810.1	chh02G025980.1	CC,subC,HH,subH
CsaV3_1G001840.1	Chy2G048160.1	chc01G001820.1	chh02G025970.1	CC,subC,HH,subH
CsaV3_1G001850.1	Chy2G048150.1	chc01G001830.1	chh02G025960.1	CC,subC,HH,subH
CsaV3_1G001860.1	Chy2G048140.1	chc01G001850.1	chh02G025940.1	CC,subC,HH,subH
CsaV3_1G001870.1	Chy2G048130.1	chc01G001860.1	chh02G025930.1	CC,subC,HH,subH
CsaV3_1G001880.1	Chy2G048120.1	chc01G001870.1	chh02G025920.1	CC,subC,HH,subH
CsaV3_1G001890.1	Chy2G048110.1	chc01G001880.1	chh02G025910.1	CC,subC,HH,subH
CsaV3_1G001900.1	-	chc01G001890.1	chh02G025900.1	CC,subC,subH
CsaV3_1G001910.1	Chy2G048080.1	chc01G001900.1	chh02G025890.1	CC,subC,HH,subH
CsaV3_1G001920.1	Chy2G048070.1	chc01G001910.1	chh02G025880.1	CC,subC,HH,subH
CsaV3_1G001930.1	Chy2G048060.1	chc01G001920.1	chh02G025870.1	CC,subC,HH,subH
CsaV3_1G001940.1	Chy2G048050.1	chc01G001930.1	chh02G025860.1	CC,subC,HH,subH
CsaV3_1G001950.1	Chy2G048030.1	chc01G001950.1	chh02G025840.1	CC,subC,HH,subH
CsaV3_1G001960.1	Chy2G048020.1	chc01G001960.1	chh02G025830.1	CC,subC,HH,subH
CsaV3_1G001970.1	Chy2G048010.1	chc01G001970.1	chh02G025820.1	CC,subC,HH,subH
CsaV3_1G001980.1	Chy2G048000.1	chc01G001980.1	chh02G025810.1	CC,subC,HH,subH
CsaV3_1G001990.1	Chy2G047990.1	chc01G001990.1	chh02G025800.1	CC,subC,HH,subH
CsaV3_1G002000.1	Chy2G047980.1	chc01G002000.1	chh02G025790.1	CC,subC,HH,subH
CsaV3_1G002020.1	Chy2G047960.1	chc01G002010.1	chh02G025780.1	CC,subC,HH,subH
CsaV3_1G002030.1	-	chc01G002020.1	chh02G025770.1	CC,subC,subH
CsaV3_1G002040.1	Chy2G047950.1	-	-	CC,HH
CsaV3_1G002050.1	Chy2G047940.1	chc01G002030.1	chh02G025760.1	CC,subC,HH,subH
CsaV3_1G002060.1	Chy2G047930.1	chc01G002040.1	chh02G025750.1	CC,subC,HH,subH
CsaV3_1G002070.1	Chy2G047920.1	chc01G002050.1	chh02G025740.1	CC,subC,HH,subH
CsaV3_1G002080.1	Chy2G047910.1	chc01G002060.1	chh02G025730.1	CC,subC,HH,subH
CsaV3_1G002090.1	Chy2G047900.1	chc01G002070.1	chh02G025720.1	CC,subC,HH,subH
CsaV3_1G002100.1	Chy2G047890.1	chc01G002080.1	chh02G025710.1	CC,subC,HH,subH
CsaV3_1G002110.1	Chy2G047880.1	chc01G002090.1	chh02G025700.1	CC,subC,HH,subH
CsaV3_1G002120.1	Chy2G047870.1	chc01G002100.1	chh02G025690.1	CC,subC,HH,subH
CsaV3_1G002130.1	Chy2G047860.1	chc01G002120.1	chh02G025670.1	CC,subC,HH,subH
CsaV3_1G002140.1	Chy2G047850.1	chc01G002130.1	chh02G025660.1	CC,subC,HH,subH
CsaV3_1G002150.1	Chy2G047830.1	chc01G002150.1	chh02G025640.1	CC,subC,HH,subH
CsaV3_1G002160.1	Chy2G047840.1	chc01G002140.1	chh02G025650.1	CC,subC,HH,subH
CsaV3_1G002170.1	-	chc01G002160.1	-	CC,subC
CsaV3_1G002180.1	Chy2G047820.1	chc01G002170.1	chh02G025630.1	CC,subC,HH,subH
CsaV3_1G002190.1	Chy2G047810.1	chc01G002180.1	chh02G025620.1	CC,subC,HH,subH
CsaV3_1G002200.1	Chy2G047800.1	chc01G002190.1	chh02G025610.1	CC,subC,HH,subH
CsaV3_1G002210.1	Chy2G047790.1	chc01G002200.1	chh02G025600.1	CC,subC,HH,subH
CsaV3_1G002220.1	Chy2G047770.1	chc01G002210.1	chh02G025580.1	CC,subC,HH,subH
CsaV3_1G002230.1	Chy2G047760.1	chc01G002220.1	chh02G025570.1	CC,subC,HH,subH
CsaV3_1G002240.1	Chy2G047750.1	chc01G002230.1	chh02G025560.1	CC,subC,HH,subH
CsaV3_1G002250.1	Chy2G047740.1	chc01G002240.1	chh02G025550.1	CC,subC,HH,subH
CsaV3_1G002260.1	Chy2G047730.1	chc01G002250.1	chh02G025540.1	CC,subC,HH,subH
CsaV3_1G002270.1	Chy2G047720.1	chc01G002260.1	chh02G025530.1	CC,subC,HH,subH
CsaV3_1G002280.1	Chy2G047710.1	chc01G002270.1	chh02G025520.1	CC,subC,HH,subH
CsaV3_1G002290.1	Chy2G047540.1	chc01G002280.1	chh02G025340.1	CC,subC,HH,subH
CsaV3_1G002300.1	Chy2G047690.1	chc01G002290.1	chh02G025500.1	CC,subC,HH,subH
CsaV3_1G002310.1	Chy2G047680.1	chc01G002300.1	chh02G025490.1	CC,subC,HH,subH
CsaV3_1G002320.1	Chy2G047670.1	chc01G002310.1	chh02G025480.1	CC,subC,HH,subH
CsaV3_1G002330.1	Chy2G047660.1	chc01G002320.1	chh02G025470.1	CC,subC,HH,subH
CsaV3_1G002340.1	Chy2G047640.1	chc01G002340.1	chh02G025450.1	CC,subC,HH,subH
CsaV3_1G002350.1	Chy2G047630.1	chc01G002350.1	chh02G025440.1	CC,subC,HH,subH
CsaV3_1G002370.1	Chy2G047620.1	chc01G002360.1	chh02G025430.1	CC,subC,HH,subH
CsaV3_1G002380.1	Chy2G047610.1	chc01G002370.1	chh02G025420.1	CC,subC,HH,subH
CsaV3_1G002390.1	Chy2G047600.1	chc01G002380.1	chh02G025410.1	CC,subC,HH,subH
CsaV3_1G002400.1	Chy2G047590.1	chc01G002390.1	chh02G025400.1	CC,subC,HH,subH
CsaV3_1G002410.1	Chy2G047580.1	chc01G002400.1	chh02G025390.1	CC,subC,HH,subH
CsaV3_1G002420.1	-	chc01G002410.1	chh02G025380.1	CC,subC,subH
CsaV3_1G002430.1	Chy2G047560.1	chc01G002430.1	chh02G025360.1	CC,subC,HH,subH
CsaV3_1G002440.1	Chy2G047570.1	chc01G002420.1	chh02G025370.1	CC,subC,HH,subH
CsaV3_1G002450.1	Chy2G047550.1	chc01G002440.1	chh02G025350.1	CC,subC,HH,subH
CsaV3_1G002470.1	Chy2G047530.1	chc01G002460.1	chh02G025330.1	CC,subC,HH,subH
CsaV3_1G002490.1	-	chc01G002470.1	-	CC,subC
CsaV3_1G002500.1	Chy2G047510.1	chc01G002480.1	chh02G025320.1	CC,subC,HH,subH
CsaV3_1G002520.1	Chy2G047490.1	chc01G002490.1	chh02G025300.1	CC,subC,HH,subH
CsaV3_1G002530.1	Chy2G047480.1	chc01G002500.1	chh02G025290.1	CC,subC,HH,subH
CsaV3_1G002560.1	Chy2G047460.1	chc01G002530.1	chh02G025260.1	CC,subC,HH,subH
CsaV3_1G002570.1	Chy2G047450.1	chc01G002540.1	chh02G025250.1	CC,subC,HH,subH
CsaV3_1G002580.1	Chy2G047440.1	chc01G002550.1	chh02G025240.1	CC,subC,HH,subH
CsaV3_1G002590.1	-	chc01G002560.1	-	CC,subC
CsaV3_1G002600.1	Chy2G047420.1	chc01G002570.1	chh02G025230.1	CC,subC,HH,subH
CsaV3_1G002610.1	Chy2G047410.1	chc01G002580.1	chh02G025220.1	CC,subC,HH,subH
CsaV3_1G002620.1	Chy2G047380.1	chc01G002590.1	chh02G025200.1	CC,subC,HH,subH
CsaV3_1G002630.1	Chy2G047370.1	chc01G002600.1	chh02G025190.1	CC,subC,HH,subH
CsaV3_1G002640.1	Chy2G047360.1	chc01G002610.1	chh02G025180.1	CC,subC,HH,subH
CsaV3_1G002650.1	Chy2G047350.1	chc01G002620.1	chh02G025170.1	CC,subC,HH,subH
CsaV3_1G002670.1	Chy2G047330.1	chc01G002640.1	chh02G025150.1	CC,subC,HH,subH
CsaV3_1G002680.1	Chy2G047340.1	chc01G002630.1	chh02G025160.1	CC,subC,HH,subH
CsaV3_1G002690.1	Chy2G047320.1	chc01G002650.1	chh02G025140.1	CC,subC,HH,subH
CsaV3_1G002700.1	Chy2G047310.1	chc01G002660.1	chh02G025130.1	CC,subC,HH,subH
CsaV3_1G002710.1	Chy2G047300.1	chc01G002670.1	chh02G025120.1	CC,subC,HH,subH
CsaV3_1G002720.1	-	chc01G002690.1	chh02G025100.1	CC,subC,subH
CsaV3_1G002730.1	Chy2G047260.1	chc01G002710.1	chh02G025070.1	CC,subC,HH,subH
CsaV3_1G002740.1	Chy2G047250.1	chc01G002720.1	chh02G025060.1	CC,subC,HH,subH
CsaV3_1G002750.1	Chy2G047240.1	chc01G002730.1	chh02G025050.1	CC,subC,HH,subH
CsaV3_1G002760.1	Chy2G047230.1	chc01G002740.1	chh02G025040.1	CC,subC,HH,subH
CsaV3_1G002770.1	Chy2G047220.1	chc01G002750.1	chh02G025030.1	CC,subC,HH,subH
CsaV3_1G002790.1	Chy2G047210.1	chc01G002760.1	chh02G025010.1	CC,subC,HH,subH
CsaV3_1G002800.1	Chy2G047200.1	chc01G002770.1	chh02G024990.1	CC,subC,HH,subH
CsaV3_1G002810.1	-	chc01G002780.1	chh02G024980.1	CC,subC,subH
CsaV3_1G002820.1	Chy2G047190.1	chc01G002790.1	chh02G024970.1	CC,subC,HH,subH
CsaV3_1G002830.1	-	chc01G002800.1	-	CC,subC
CsaV3_1G002840.1	Chy2G047170.1	chc01G002810.1	chh02G024950.1	CC,subC,HH,subH
CsaV3_1G002850.1	-	chc01G002820.1	-	CC,subC
CsaV3_1G002860.1	Chy2G047160.1	chc01G002830.1	chh02G024940.1	CC,subC,HH,subH
CsaV3_1G002870.1	Chy2G047150.1	chc01G002840.1	chh02G024930.1	CC,subC,HH,subH
CsaV3_1G002880.1	Chy2G047140.1	chc01G002850.1	-	CC,subC,HH
CsaV3_1G002890.1	Chy2G047130.1	chc01G002860.1	chh02G024920.1	CC,subC,HH,subH
CsaV3_1G002900.1	Chy2G047120.1	chc01G002870.1	chh02G024910.1	CC,subC,HH,subH
CsaV3_1G002910.1	Chy2G047110.1	chc01G002880.1	chh02G024900.1	CC,subC,HH,subH
CsaV3_1G002920.1	-	chc01G002890.1	chh02G024890.1	CC,subC,subH
CsaV3_1G002930.1	Chy2G047100.1	chc01G002900.1	chh02G024880.1	CC,subC,HH,subH
CsaV3_1G002940.1	Chy2G047090.1	chc01G002920.1	chh02G024870.1	CC,subC,HH,subH
CsaV3_1G002950.1	-	chc01G002910.1	-	CC,subC
CsaV3_1G002960.1	Chy2G047080.1	chc01G002930.1	chh02G024860.1	CC,subC,HH,subH
CsaV3_1G002970.1	Chy2G047070.1	chc01G002940.1	chh02G024850.1	CC,subC,HH,subH
CsaV3_1G002980.1	Chy2G047060.1	chc01G002950.1	chh02G024840.1	CC,subC,HH,subH
CsaV3_1G002990.1	Chy2G047040.1	chc01G002960.1	chh02G024830.1	CC,subC,HH,subH
CsaV3_1G003000.1	Chy2G047030.1	chc01G002970.1	chh02G024820.1	CC,subC,HH,subH
CsaV3_1G003010.1	-	chc01G002980.1	chh02G024810.1	CC,subC,subH
CsaV3_1G003030.1	Chy2G047020.1	chc01G002990.1	chh02G024800.1	CC,subC,HH,subH
CsaV3_1G003040.1	-	chc01G003000.1	chh02G024790.1	CC,subC,subH
CsaV3_1G003050.1	Chy2G047000.1	chc01G003010.1	chh02G024780.1	CC,subC,HH,subH
CsaV3_1G003060.1	Chy2G046990.1	chc01G003020.1	chh02G024770.1	CC,subC,HH,subH
CsaV3_1G003070.1	Chy2G046980.1	chc01G003030.1	chh02G024760.1	CC,subC,HH,subH
CsaV3_1G003080.1	Chy2G046970.1	chc01G003040.1	chh02G024750.1	CC,subC,HH,subH
CsaV3_1G003090.1	Chy2G046960.1	chc01G003050.1	chh02G024740.1	CC,subC,HH,subH
CsaV3_1G003120.1	Chy2G046950.1	chc01G003080.1	chh02G024720.1	CC,subC,HH,subH
CsaV3_1G003130.1	Chy2G046940.1	chc01G003090.1	chh02G024710.1	CC,subC,HH,subH
CsaV3_1G003140.1	Chy2G046930.1	chc01G003100.1	chh02G024700.1	CC,subC,HH,subH
CsaV3_1G003150.1	-	chc01G003110.1	chh02G024690.1	CC,subC,subH
CsaV3_1G003160.1	Chy2G046920.1	chc01G003120.1	chh02G024680.1	CC,subC,HH,subH
CsaV3_1G003170.1	Chy2G046910.1	chc01G003130.1	chh02G024670.1	CC,subC,HH,subH
CsaV3_1G003180.1	Chy2G046900.1	chc01G003140.1	chh02G024660.1	CC,subC,HH,subH
CsaV3_1G003190.1	Chy2G046890.1	chc01G003150.1	chh02G024650.1	CC,subC,HH,subH
CsaV3_1G003200.1	Chy2G046880.1	chc01G003160.1	chh02G024640.1	CC,subC,HH,subH
CsaV3_1G003210.1	Chy2G046870.1	chc01G003170.1	chh02G024630.1	CC,subC,HH,subH
CsaV3_1G003220.1	Chy2G046860.1	chc01G003180.1	chh02G024620.1	CC,subC,HH,subH
CsaV3_1G003230.1	Chy2G046850.1	chc01G003190.1	chh02G024610.1	CC,subC,HH,subH
CsaV3_1G003240.1	Chy2G046840.1	chc01G003200.1	chh02G024600.1	CC,subC,HH,subH
CsaV3_1G003250.1	Chy2G046830.1	chc01G003210.1	chh02G024590.1	CC,subC,HH,subH
CsaV3_1G003260.1	-	chc01G003220.1	chh02G024580.1	CC,subC,subH
CsaV3_1G003270.1	Chy2G046820.1	chc01G003230.1	chh02G024570.1	CC,subC,HH,subH
CsaV3_1G003280.1	Chy2G046810.1	chc01G003240.1	chh02G024560.1	CC,subC,HH,subH
CsaV3_1G003300.1	Chy2G046800.1	chc01G003250.1	chh02G024550.1	CC,subC,HH,subH
CsaV3_1G003310.1	Chy2G046790.1	chc01G003260.1	chh02G024540.1	CC,subC,HH,subH
CsaV3_1G003320.1	Chy2G046780.1	chc01G003270.1	chh02G024530.1	CC,subC,HH,subH
CsaV3_1G003330.1	Chy2G046760.1	chc01G003290.1	chh02G024520.1	CC,subC,HH,subH
CsaV3_1G003340.1	Chy2G046750.1	chc01G003300.1	chh02G024510.1	CC,subC,HH,subH
CsaV3_1G003350.1	Chy2G046740.1	chc01G003310.1	chh02G024500.1	CC,subC,HH,subH
CsaV3_1G003360.1	Chy2G046730.1	chc01G003320.1	chh02G024490.1	CC,subC,HH,subH
CsaV3_1G003370.1	Chy2G046720.1	chc01G003330.1	chh02G024480.1	CC,subC,HH,subH
CsaV3_1G003380.1	Chy2G046710.1	chc01G003340.1	chh02G024470.1	CC,subC,HH,subH
CsaV3_1G003390.1	Chy2G046700.1	chc01G003350.1	chh02G024460.1	CC,subC,HH,subH
CsaV3_1G003400.1	Chy2G046690.1	chc01G003360.1	chh02G024450.1	CC,subC,HH,subH
CsaV3_1G003410.1	Chy2G046680.1	chc01G003370.1	chh02G024440.1	CC,subC,HH,subH
CsaV3_1G003420.1	Chy2G046670.1	chc01G003380.1	chh02G024430.1	CC,subC,HH,subH
CsaV3_1G003430.1	Chy2G046660.1	chc01G003390.1	chh02G024420.1	CC,subC,HH,subH
CsaV3_1G003440.1	-	chc01G003400.1	-	CC,subC
CsaV3_1G003450.1	Chy2G046650.1	chc01G003410.1	chh02G024410.1	CC,subC,HH,subH
CsaV3_1G003460.1	Chy2G046640.1	chc01G003420.1	chh02G024400.1	CC,subC,HH,subH
CsaV3_1G003480.1	-	chc01G003430.1	chh02G024380.1	CC,subC,subH
CsaV3_1G003490.1	Chy2G046600.1	chc01G003440.1	chh02G024370.1	CC,subC,HH,subH
CsaV3_1G003510.1	Chy2G046590.1	chc01G003450.1	chh02G024360.1	CC,subC,HH,subH
CsaV3_1G003520.1	Chy2G046580.1	chc01G003460.1	chh02G024350.1	CC,subC,HH,subH
CsaV3_1G003530.1	Chy2G046570.1	chc01G003470.1	chh02G024340.1	CC,subC,HH,subH
CsaV3_1G003540.1	Chy2G046560.1	chc01G003480.1	chh02G024330.1	CC,subC,HH,subH
CsaV3_1G003550.1	Chy2G046550.1	chc01G003490.1	chh02G024320.1	CC,subC,HH,subH
CsaV3_1G003560.1	Chy2G046540.1	chc01G003500.1	chh02G024310.1	CC,subC,HH,subH
CsaV3_1G003570.1	-	chc01G003510.1	chh02G024300.1	CC,subC,subH
CsaV3_1G003580.1	Chy2G046530.1	chc01G003520.1	chh02G024290.1	CC,subC,HH,subH
CsaV3_1G003600.1	Chy2G046500.1	chc01G003540.1	chh02G024270.1	CC,subC,HH,subH
CsaV3_1G003610.1	Chy2G046490.1	chc01G003550.1	chh02G024260.1	CC,subC,HH,subH
CsaV3_1G003620.1	Chy2G046480.1	-	-	CC,HH
CsaV3_1G003630.1	Chy2G046470.1	chc01G003560.1	chh02G024250.1	CC,subC,HH,subH
CsaV3_1G003640.1	-	chc01G003570.1	chh02G024240.1	CC,subC,subH
CsaV3_1G003650.1	Chy2G046460.1	chc01G003580.1	chh02G024220.1	CC,subC,HH,subH
CsaV3_1G003670.1	Chy2G046440.1	chc01G003610.1	chh02G024190.1	CC,subC,HH,subH
CsaV3_1G003680.1	-	chc01G003620.1	chh02G024180.1	CC,subC,subH
CsaV3_1G003690.1	Chy2G046430.1	chc01G003630.1	chh02G024170.1	CC,subC,HH,subH
CsaV3_1G003700.1	Chy2G046420.1	chc01G003640.1	chh02G024160.1	CC,subC,HH,subH
CsaV3_1G003710.1	-	chc01G003650.1	-	CC,subC
CsaV3_1G003720.1	Chy2G046400.1	chc01G003660.1	chh02G024140.1	CC,subC,HH,subH
CsaV3_1G003730.1	Chy2G046390.1	chc01G003670.1	chh02G024130.1	CC,subC,HH,subH
CsaV3_1G003740.1	Chy2G046380.1	chc01G003680.1	chh02G024120.1	CC,subC,HH,subH
CsaV3_1G003750.1	Chy2G046360.1	chc01G003700.1	chh02G024100.1	CC,subC,HH,subH
CsaV3_1G003760.1	Chy2G046370.1	chc01G003690.1	chh02G024110.1	CC,subC,HH,subH
CsaV3_1G003770.1	Chy2G046350.1	chc01G003710.1	chh02G024090.1	CC,subC,HH,subH
CsaV3_1G003780.1	-	chc01G003720.1	chh02G024080.1	CC,subC,subH
CsaV3_1G003790.1	Chy2G046340.1	chc01G003730.1	chh02G024070.1	CC,subC,HH,subH
CsaV3_1G003800.1	Chy2G046330.1	chc01G003740.1	chh02G024060.1	CC,subC,HH,subH
CsaV3_1G003810.1	Chy2G046320.1	chc01G003750.1	chh02G024050.1	CC,subC,HH,subH
CsaV3_1G003820.1	Chy2G046310.1	chc01G003760.1	chh02G024040.1	CC,subC,HH,subH
CsaV3_1G003830.1	Chy2G046300.1	chc01G003770.1	chh02G024030.1	CC,subC,HH,subH
CsaV3_1G003840.1	Chy2G046290.1	chc01G003780.1	chh02G024020.1	CC,subC,HH,subH
CsaV3_1G003850.1	-	chc01G003790.1	-	CC,subC
CsaV3_1G003860.1	-	chc01G003800.1	chh02G024010.1	CC,subC,subH
CsaV3_1G003870.1	Chy2G046270.1	chc01G003810.1	chh02G024000.1	CC,subC,HH,subH
CsaV3_1G003890.1	Chy2G046250.1	chc01G003840.1	chh02G023980.1	CC,subC,HH,subH
CsaV3_1G003900.1	-	chc01G003850.1	chh02G023970.1	CC,subC,subH
CsaV3_1G003910.1	Chy2G046240.1	chc01G003860.1	chh02G023960.1	CC,subC,HH,subH
CsaV3_1G003920.1	Chy2G046230.1	chc01G003870.1	chh02G023950.1	CC,subC,HH,subH
CsaV3_1G003930.1	-	chc01G003880.1	chh02G023940.1	CC,subC,subH
CsaV3_1G003940.1	Chy2G046220.1	chc01G003890.1	chh02G023930.1	CC,subC,HH,subH
CsaV3_1G003950.1	Chy2G046210.1	chc01G003900.1	chh02G023920.1	CC,subC,HH,subH
CsaV3_1G003960.1	Chy2G046200.1	chc01G003920.1	chh02G023900.1	CC,subC,HH,subH
CsaV3_1G003970.1	Chy2G046190.1	chc01G003930.1	chh02G023890.1	CC,subC,HH,subH
CsaV3_1G003980.1	Chy2G046170.1	chc01G003940.1	chh02G023880.1	CC,subC,HH,subH
CsaV3_1G003990.1	Chy2G046160.1	chc01G003950.1	chh02G023870.1	CC,subC,HH,subH
CsaV3_1G004000.1	-	chc01G003960.1	chh02G023860.1	CC,subC,subH
CsaV3_1G004010.1	Chy2G046150.1	chc01G003970.1	chh02G023850.1	CC,subC,HH,subH
CsaV3_1G004020.1	Chy2G046140.1	chc01G003980.1	chh02G023840.1	CC,subC,HH,subH
CsaV3_1G004030.1	Chy2G046130.1	chc01G003990.1	chh02G023830.1	CC,subC,HH,subH
CsaV3_1G004040.1	Chy2G046110.1	chc01G004000.1	chh02G023820.1	CC,subC,HH,subH
CsaV3_1G004050.1	-	chc01G004010.1	-	CC,subC
CsaV3_1G004060.1	Chy2G046060.1	chc01G004020.1	chh02G023800.1	CC,subC,HH,subH
CsaV3_1G004070.1	Chy2G046040.1	chc01G004040.1	chh02G023780.1	CC,subC,HH,subH
CsaV3_1G004080.1	Chy2G046030.1	chc01G004050.1	chh02G023770.1	CC,subC,HH,subH
CsaV3_1G004090.1	Chy2G046020.1	chc01G004060.1	chh02G023760.1	CC,subC,HH,subH
CsaV3_1G004100.1	Chy2G046010.1	chc01G004070.1	chh02G023740.1	CC,subC,HH,subH
CsaV3_1G004110.1	-	chc01G004080.1	chh02G023750.1	CC,subC,subH
CsaV3_1G004120.1	Chy2G046000.1	chc01G004090.1	chh02G023730.1	CC,subC,HH,subH
CsaV3_1G004130.1	Chy2G045990.1	chc01G004100.1	chh02G023720.1	CC,subC,HH,subH
CsaV3_1G004140.1	Chy2G045980.1	chc01G004110.1	chh02G023710.1	CC,subC,HH,subH
CsaV3_1G004150.1	Chy2G045970.1	chc01G004120.1	chh02G023700.1	CC,subC,HH,subH
CsaV3_1G004160.1	Chy2G045960.1	chc01G004130.1	chh02G023690.1	CC,subC,HH,subH
CsaV3_1G004190.1	Chy2G045920.1	chc01G004170.1	chh02G023640.1	CC,subC,HH,subH
CsaV3_1G004200.1	Chy2G045910.1	chc01G004180.1	chh02G023630.1	CC,subC,HH,subH
CsaV3_1G004210.1	Chy2G045900.1	chc01G004190.1	chh02G023620.1	CC,subC,HH,subH
CsaV3_1G004220.1	Chy2G045890.1	chc01G004200.1	chh02G023610.1	CC,subC,HH,subH
CsaV3_1G004230.1	Chy2G045880.1	chc01G004210.1	chh02G023600.1	CC,subC,HH,subH
CsaV3_1G004240.1	Chy2G045870.1	chc01G004220.1	chh02G023590.1	CC,subC,HH,subH
CsaV3_1G004250.1	Chy2G045860.1	chc01G004230.1	chh02G023580.1	CC,subC,HH,subH
CsaV3_1G004260.1	Chy2G045850.1	chc01G004240.1	chh02G023570.1	CC,subC,HH,subH
CsaV3_1G004270.1	Chy2G045840.1	chc01G004250.1	chh02G023560.1	CC,subC,HH,subH
CsaV3_1G004280.1	Chy2G045830.1	chc01G004260.1	chh02G023550.1	CC,subC,HH,subH
CsaV3_1G004290.1	Chy2G045820.1	chc01G004270.1	chh02G023540.1	CC,subC,HH,subH
CsaV3_1G004300.1	Chy2G045810.1	chc01G004280.1	chh02G023530.1	CC,subC,HH,subH
CsaV3_1G004310.1	Chy2G045800.1	chc01G004290.1	chh02G023520.1	CC,subC,HH,subH
CsaV3_1G004320.1	-	chc01G004300.1	chh02G023510.1	CC,subC,subH
CsaV3_1G004330.1	Chy2G045790.1	chc01G004310.1	chh02G023500.1	CC,subC,HH,subH
CsaV3_1G004340.1	Chy2G045780.1	chc01G004320.1	chh02G023490.1	CC,subC,HH,subH
CsaV3_1G004350.1	Chy2G045770.1	chc01G004330.1	chh02G023480.1	CC,subC,HH,subH
CsaV3_1G004360.1	Chy2G045760.1	chc01G004340.1	chh02G023470.1	CC,subC,HH,subH
CsaV3_1G004370.1	Chy2G045750.1	chc01G004350.1	chh02G023460.1	CC,subC,HH,subH
CsaV3_1G004380.1	Chy2G045740.1	chc01G004360.1	chh02G023450.1	CC,subC,HH,subH
CsaV3_1G004390.1	Chy2G045730.1	chc01G004370.1	chh02G023440.1	CC,subC,HH,subH
CsaV3_1G004400.1	Chy2G045720.1	chc01G004380.1	chh02G023430.1	CC,subC,HH,subH
CsaV3_1G004410.1	Chy2G045710.1	chc01G004390.1	chh02G023420.1	CC,subC,HH,subH
CsaV3_1G004420.1	Chy2G045690.1	chc01G004400.1	chh02G023400.1	CC,subC,HH,subH
CsaV3_1G004430.1	Chy2G045700.1	chc01G004410.1	chh02G023410.1	CC,subC,HH,subH
CsaV3_1G004440.1	Chy2G045680.1	chc01G004420.1	chh02G023390.1	CC,subC,HH,subH
CsaV3_1G004450.1	Chy2G045670.1	chc01G004430.1	chh02G023380.1	CC,subC,HH,subH
CsaV3_1G004460.1	Chy2G045650.1	chc01G004450.1	chh02G023360.1	CC,subC,HH,subH
CsaV3_1G004470.1	Chy2G045640.1	chc01G004460.1	chh02G023350.1	CC,subC,HH,subH
CsaV3_1G004480.1	Chy2G045630.1	chc01G004470.1	chh02G023340.1	CC,subC,HH,subH
CsaV3_1G004490.1	-	chc01G004480.1	-	CC,subC
CsaV3_1G004500.1	Chy2G045620.1	chc01G004490.1	chh02G023330.1	CC,subC,HH,subH
CsaV3_1G004510.1	Chy2G045610.1	chc01G004500.1	chh02G023320.1	CC,subC,HH,subH
CsaV3_1G004520.1	Chy2G045600.1	chc01G004510.1	chh02G023310.1	CC,subC,HH,subH
CsaV3_1G004530.1	Chy2G045590.1	chc01G004520.1	chh02G023300.1	CC,subC,HH,subH
CsaV3_1G004540.1	Chy2G045580.1	chc01G004530.1	chh02G023290.1	CC,subC,HH,subH
CsaV3_1G004550.1	Chy2G045570.1	chc01G004540.1	chh02G023280.1	CC,subC,HH,subH
CsaV3_1G004560.1	-	chc01G004550.1	chh02G023270.1	CC,subC,subH
CsaV3_1G004570.1	Chy2G045560.1	chc01G004560.1	chh02G023260.1	CC,subC,HH,subH
CsaV3_1G004580.1	-	chc01G004570.1	chh02G023250.1	CC,subC,subH
CsaV3_1G004590.1	Chy2G045550.1	chc01G004580.1	chh02G023240.1	CC,subC,HH,subH
CsaV3_1G004610.1	Chy2G045520.1	chc01G004600.1	chh02G023200.1	CC,subC,HH,subH
CsaV3_1G004620.1	ChyUNG231010.1	chc01G004610.1	chh12G000410.1	CC,subC,HH,subH
CsaV3_1G004630.1	ChyUNG231000.1	chc01G004620.1	chh12G000400.1	CC,subC,HH,subH
CsaV3_1G004640.1	ChyUNG230990.1	chc01G004630.1	chh12G000390.1	CC,subC,HH,subH
CsaV3_1G004650.1	ChyUNG230980.1	chc01G004640.1	chh12G000380.1	CC,subC,HH,subH
CsaV3_1G004660.1	ChyUNG230970.1	chc01G004660.1	chh12G000360.1	CC,subC,HH,subH
CsaV3_1G004680.1	-	chc01G004670.1	-	CC,subC
CsaV3_1G004690.1	ChyUNG230950.1	chc01G004680.1	chh12G000340.1	CC,subC,HH,subH
CsaV3_1G004710.1	ChyUNG230860.1	chc01G004690.1	chh12G000290.1	CC,subC,HH,subH
CsaV3_1G004720.1	ChyUNG230850.1	chc01G004700.1	chh12G000280.1	CC,subC,HH,subH
CsaV3_1G004730.1	ChyUNG230840.1	chc01G004710.1	chh12G000270.1	CC,subC,HH,subH
CsaV3_1G004740.1	ChyUNG230830.1	chc01G004720.1	chh12G000260.1	CC,subC,HH,subH
CsaV3_1G004750.1	-	chc01G004730.1	chh12G000250.1	CC,subC,subH
CsaV3_1G004770.1	ChyUNG230630.1	chc01G004740.1	chh12G000020.1	CC,subC,HH,subH
CsaV3_1G004780.1	ChyUNG230640.1	chc01G004750.1	chh12G000030.1	CC,subC,HH,subH
CsaV3_1G004790.1	-	chc01G004760.1	chh12G000160.1	CC,subC,subH
CsaV3_1G004810.1	ChyUNG230720.1	chc01G004790.1	chh12G000090.1	CC,subC,HH,subH
CsaV3_1G004830.1	Chy12G222010.1	chc01G004800.1	-	CC,subC,HH
CsaV3_1G004840.1	Chy12G222000.1	chc01G004810.1	-	CC,subC,HH
CsaV3_1G004850.1	-	chc01G004820.1	-	CC,subC
CsaV3_1G004860.1	Chy12G221990.1	chc01G004830.1	-	CC,subC,HH
CsaV3_1G004870.1	Chy12G221980.1	chc01G004840.1	-	CC,subC,HH
CsaV3_1G004880.1	Chy12G221970.1	chc01G004850.1	-	CC,subC,HH
CsaV3_1G004890.1	Chy12G221960.1	chc01G004860.1	-	CC,subC,HH
CsaV3_1G004900.1	Chy12G221910.1	chc01G004870.1	-	CC,subC,HH
CsaV3_1G004910.1	-	chc01G004880.1	-	CC,subC
CsaV3_1G004920.1	Chy12G221900.1	chc01G004890.1	-	CC,subC,HH
CsaV3_1G004940.1	Chy12G221870.1	chc01G004900.1	-	CC,subC,HH
CsaV3_1G004950.1	Chy12G221860.1	chc01G004910.1	-	CC,subC,HH
CsaV3_1G004960.1	Chy12G221850.1	chc01G004920.1	-	CC,subC,HH
CsaV3_1G004990.1	Chy12G221840.1	chc01G004930.1	-	CC,subC,HH
CsaV3_1G005000.1	Chy12G221830.1	chc01G004940.1	-	CC,subC,HH
CsaV3_1G005010.1	-	chc01G004950.1	-	CC,subC
CsaV3_1G005020.1	Chy12G221820.1	chc01G004960.1	-	CC,subC,HH
CsaV3_1G005030.1	Chy12G221810.1	chc01G004970.1	-	CC,subC,HH
CsaV3_1G005040.1	Chy12G221800.1	chc01G004980.1	-	CC,subC,HH
CsaV3_1G005050.1	Chy12G221790.1	chc01G004990.1	-	CC,subC,HH
CsaV3_1G005060.1	Chy12G221780.1	chc01G005000.1	-	CC,subC,HH
CsaV3_1G005070.1	Chy12G221770.1	chc01G005010.1	-	CC,subC,HH
CsaV3_1G005080.1	Chy12G221760.1	chc01G005020.1	-	CC,subC,HH
CsaV3_1G005090.1	Chy12G221750.1	chc01G005030.1	-	CC,subC,HH
CsaV3_1G005100.1	Chy12G221740.1	chc01G005040.1	-	CC,subC,HH
CsaV3_1G005110.1	Chy12G221730.1	chc01G005050.1	-	CC,subC,HH
CsaV3_1G005120.1	Chy12G221720.1	chc01G005060.1	-	CC,subC,HH
CsaV3_1G005130.1	Chy12G221710.1	chc01G005070.1	-	CC,subC,HH
CsaV3_1G005140.1	Chy12G221700.1	chc01G005080.1	-	CC,subC,HH
CsaV3_1G005150.1	-	chc01G005090.1	-	CC,subC
CsaV3_1G005160.1	Chy12G221690.1	chc01G005100.1	-	CC,subC,HH
CsaV3_1G005170.1	Chy12G221680.1	chc01G005110.1	-	CC,subC,HH
CsaV3_1G005180.1	Chy12G221670.1	chc01G005120.1	-	CC,subC,HH
CsaV3_1G005190.1	Chy12G221660.1	chc01G005130.1	-	CC,subC,HH
CsaV3_1G005200.1	Chy12G221650.1	chc01G005140.1	-	CC,subC,HH
CsaV3_1G005210.1	Chy12G221640.1	chc01G005150.1	-	CC,subC,HH
CsaV3_1G005220.1	Chy12G221630.1	chc01G005160.1	-	CC,subC,HH
CsaV3_1G005230.1	Chy12G221620.1	chc01G005170.1	-	CC,subC,HH
CsaV3_1G005240.1	Chy12G221610.1	chc01G005180.1	-	CC,subC,HH
CsaV3_1G005250.1	-	chc01G005200.1	-	CC,subC
CsaV3_1G005260.1	-	chc01G005210.1	-	CC,subC
CsaV3_1G005270.1	Chy12G221600.1	-	-	CC,HH
CsaV3_1G005280.1	Chy12G221590.1	chc01G005220.1	-	CC,subC,HH
CsaV3_1G005290.1	Chy12G221580.1	chc01G005230.1	-	CC,subC,HH
CsaV3_1G005300.1	Chy12G221570.1	chc01G005240.1	-	CC,subC,HH
CsaV3_1G005310.1	Chy12G221560.1	chc01G005250.1	-	CC,subC,HH
CsaV3_1G005320.1	Chy12G221550.1	chc01G005260.1	-	CC,subC,HH
CsaV3_1G005330.1	Chy12G221540.1	chc01G005270.1	-	CC,subC,HH
CsaV3_1G005340.1	Chy12G221530.1	chc01G005280.1	-	CC,subC,HH
CsaV3_1G005350.1	Chy12G221520.1	chc01G005290.1	-	CC,subC,HH
CsaV3_1G005360.1	Chy12G221510.1	chc01G005300.1	-	CC,subC,HH
CsaV3_1G005370.1	-	chc01G005310.1	-	CC,subC
CsaV3_1G005380.1	Chy12G221500.1	chc01G005320.1	-	CC,subC,HH
CsaV3_1G005390.1	Chy12G221490.1	chc01G005330.1	-	CC,subC,HH
CsaV3_1G005400.1	Chy12G221470.1	chc01G005340.1	-	CC,subC,HH
CsaV3_1G005410.1	Chy12G221480.1	-	-	CC,HH
CsaV3_1G005420.1	-	chc01G005370.1	-	CC,subC
CsaV3_1G005440.1	Chy12G221450.1	chc01G005390.1	-	CC,subC,HH
CsaV3_1G005450.1	Chy12G221440.1	chc01G005400.1	-	CC,subC,HH
CsaV3_1G005460.1	Chy12G221430.1	chc01G005410.1	-	CC,subC,HH
CsaV3_1G005470.1	Chy12G221420.1	chc01G005420.1	-	CC,subC,HH
CsaV3_1G005480.1	Chy12G221410.1	chc01G005430.1	-	CC,subC,HH
CsaV3_1G005490.1	-	chc01G005440.1	-	CC,subC
CsaV3_1G005500.1	Chy12G221400.1	chc01G005450.1	-	CC,subC,HH
CsaV3_1G005510.1	Chy12G221390.1	chc01G005460.1	-	CC,subC,HH
CsaV3_1G005520.1	Chy12G221380.1	chc01G005470.1	-	CC,subC,HH
CsaV3_1G005530.1	Chy12G221370.1	chc01G005480.1	-	CC,subC,HH
CsaV3_1G005540.1	Chy12G221360.1	chc01G005490.1	-	CC,subC,HH
CsaV3_1G005550.1	-	chc01G005500.1	-	CC,subC
CsaV3_1G005560.1	-	chc01G005510.1	-	CC,subC
CsaV3_1G005570.1	Chy12G221350.1	chc01G005520.1	-	CC,subC,HH
CsaV3_1G005580.1	Chy12G221340.1	chc01G005530.1	-	CC,subC,HH
CsaV3_1G005590.1	-	chc01G005540.1	-	CC,subC
CsaV3_1G005600.1	Chy12G221330.1	chc01G005550.1	-	CC,subC,HH
CsaV3_1G005610.1	Chy12G221320.1	chc01G005560.1	-	CC,subC,HH
CsaV3_1G005620.1	Chy12G221310.1	chc01G005570.1	-	CC,subC,HH
CsaV3_1G005630.1	Chy12G221300.1	chc01G005580.1	-	CC,subC,HH
CsaV3_1G005640.1	-	chc01G005590.1	-	CC,subC
CsaV3_1G005650.1	Chy12G221290.1	chc01G005600.1	-	CC,subC,HH
CsaV3_1G005660.1	Chy12G221280.1	chc01G005610.1	-	CC,subC,HH
CsaV3_1G005670.1	Chy12G221270.1	chc01G005620.1	-	CC,subC,HH
CsaV3_1G005680.1	Chy12G221260.1	chc01G005630.1	-	CC,subC,HH
CsaV3_1G005690.1	Chy12G221250.1	chc01G005640.1	-	CC,subC,HH
CsaV3_1G005700.1	Chy12G221240.1	chc01G005650.1	-	CC,subC,HH
CsaV3_1G005710.1	Chy12G221230.1	chc01G005660.1	-	CC,subC,HH
CsaV3_1G005720.1	-	chc01G005670.1	-	CC,subC
CsaV3_1G005730.1	-	chc01G005680.1	-	CC,subC
CsaV3_1G005740.1	Chy12G221220.1	chc01G005690.1	-	CC,subC,HH
CsaV3_1G005750.1	Chy12G221200.1	chc01G005710.1	-	CC,subC,HH
CsaV3_1G005760.1	Chy12G221210.1	chc01G005700.1	-	CC,subC,HH
CsaV3_1G005770.1	Chy12G221190.1	chc01G005720.1	-	CC,subC,HH
CsaV3_1G005780.1	-	chc01G005730.1	-	CC,subC
CsaV3_1G005790.1	Chy12G221170.1	chc01G005740.1	-	CC,subC,HH
CsaV3_1G005800.1	Chy12G221160.1	chc01G005750.1	-	CC,subC,HH
CsaV3_1G005810.1	Chy12G221150.1	chc01G005760.1	-	CC,subC,HH
CsaV3_1G005820.1	Chy12G221130.1	chc01G005780.1	-	CC,subC,HH
CsaV3_1G005830.1	Chy12G221140.1	chc01G005770.1	-	CC,subC,HH
CsaV3_1G005840.1	-	chc01G005790.1	-	CC,subC
CsaV3_1G005860.1	-	chc01G005800.1	-	CC,subC
CsaV3_1G005870.1	Chy12G221120.1	chc01G005810.1	-	CC,subC,HH
CsaV3_1G005880.1	Chy12G221100.1	chc01G005840.1	-	CC,subC,HH
CsaV3_1G005890.1	Chy12G221090.1	chc01G005850.1	-	CC,subC,HH
CsaV3_1G005900.1	Chy12G221080.1	chc01G005870.1	-	CC,subC,HH
CsaV3_1G005910.1	Chy12G221070.1	chc01G005880.1	-	CC,subC,HH
CsaV3_1G005920.1	Chy12G221060.1	chc01G005890.1	-	CC,subC,HH
CsaV3_1G005930.1	Chy12G221050.1	chc01G005900.1	-	CC,subC,HH
CsaV3_1G005940.1	Chy12G221040.1	-	-	CC,HH
CsaV3_1G005950.1	Chy12G221030.1	chc01G005910.1	-	CC,subC,HH
[truncated: 19,579 more rows]

## Sheet: Table S17
Table S17. Overall list of Cucumis ×hytivus deleted genes with their putative function.
ID of parental genes deleted in C. ×hytivus	Segment/singleton	Putative function
Chy10G173730	singleton	NADPH-dependent pterin aldehyde reductase {ECO:0000303|PubMed:17550420}
Chy10G175930	singleton	Unknown protein
Chy11G190510	singleton	L-type lectin-domain containing receptor kinase IX.1 (Precursor)
Chy12G211850	singleton	Cysteine proteinase inhibitor 5 (Precursor)
Chy2G033540	singleton	Unknown protein
Chy2G038130	singleton	BURP domain-containing protein 5-like
Chy2G038400	singleton	Aluminum-activated malate transporter 2
Chy2G040540	singleton	Unknown protein
Chy2G043160	segment: Chy2G043160.1 | Chy2G043170.1	TMV resistance protein N
Chy2G043170	segment: Chy2G043170.1 | Chy2G043180.1	TMV resistance protein N
Chy2G044270	segment: Chy2G044270.1 | Chy2G044280.1	Unknown protein
Chy2G044280	segment: Chy2G044270.1 | Chy2G044280.1	uncharacterized protein LOC101205117
Chy4G068960	singleton	Receptor-like protein kinase HAIKU2 (Precursor)
Chy4G079790	singleton	Unknown protein
Chy4G079810	singleton	Unknown protein
Chy5G098630	singleton	K20288 conserved oligomeric Golgi complex subunit 1
Chy5G099890	segment: Chy5G099890.1 | Chy5G099900.1	uncharacterized protein LOC101211765
Chy6G115500	segment: Chy6G115500.1 | Chy6G115510.1	Unknown protein
Chy6G115510	segment: Chy6G115500.1 | Chy6G115510.1	Unknown protein
Chy6G123170	singleton	TOM1-like protein 2
Chy7G134350	singleton	LOW QUALITY PROTEIN: DNA topoisomerase 2-binding protein 1-A-like
Chy7G134370	singleton	K14303 nuclear pore complex protein Nup160
Chy7G138580	singleton	K07432 beta-1,4-N-acetylglucosaminyltransferase [EC:2.4.1.141]
Chy8G148720	singleton	Unknown protein
Chy8G149760	singleton	Unknown protein
Chy9G165310	singleton	Cucumis sativus B3 domain-containing protein At2g31420-like (LOC101223267), mRNA
ChyUNG222060	singleton	Unknown protein
ChyUNG222070	singleton	Unknown protein
ChyUNG222080	singleton	Unknown protein
ChyUNG222140	singleton	Unknown protein
ChyUNG222160	singleton	Unknown protein
ChyUNG222380	singleton	Unknown protein
ChyUNG222400	singleton	Unknown protein
ChyUNG222410	singleton	Unknown protein
ChyUNG222420	singleton	Unknown protein
ChyUNG222560	singleton	UPF0481 protein At3g47200
ChyUNG222570	singleton	UPF0481 protein At3g47200
ChyUNG222680	singleton	UPF0481 protein At3g47200
ChyUNG222830	singleton	Unknown protein
ChyUNG223220	singleton	Unknown protein
ChyUNG223260	singleton	UPF0481 protein At3g47200
ChyUNG223270	singleton	uncharacterized protein LOC101228089, partial
ChyUNG223370	singleton	Cucumis sativus probable disease resistance protein At4g27220-like (LOC101213664), mRNA
ChyUNG223480	singleton	Unknown protein
ChyUNG223840	singleton	Unknown protein
ChyUNG223850	singleton	Unknown protein
ChyUNG223860	singleton	Unknown protein
ChyUNG223900	singleton	Unknown protein
ChyUNG223920	singleton	Unknown protein
ChyUNG223930	singleton	Unknown protein
ChyUNG223940	singleton	Unknown protein
ChyUNG223970	singleton	Unknown protein
ChyUNG224020	singleton	Unknown protein
ChyUNG224160	singleton	Unknown protein
ChyUNG224170	singleton	Unknown protein
ChyUNG224180	singleton	Unknown protein
ChyUNG224270	singleton	K00823 4-aminobutyrate aminotransferase [EC:2.6.1.19]
ChyUNG224310	singleton	Unknown protein
ChyUNG224320	singleton	Unknown protein
ChyUNG224450	singleton	UPF0481 protein At3g47200
ChyUNG224500	singleton	UPF0481 protein At3g47200
ChyUNG224520	singleton	Unknown protein
ChyUNG224530	singleton	Unknown protein
ChyUNG224560	singleton	Unknown protein
ChyUNG224570	singleton	endoglucanase
ChyUNG224580	singleton	Unknown protein
ChyUNG224650	singleton	Schizophyllum commune H4-8 carbohydrate-binding module family 13 protein, mRNA
ChyUNG224660	singleton	Unknown protein
ChyUNG224740	singleton	Cryptococcus gattii WM276 monosaccharide transporter, partial mRNA
ChyUNG224890	singleton	Unknown protein
ChyUNG224920	singleton	Unknown protein
ChyUNG224930	singleton	Ornithine aminotransferase, mitochondrial (Precursor)
ChyUNG224960	singleton	Unknown protein
ChyUNG224980	singleton	Unknown protein
ChyUNG225000	singleton	Unknown protein
ChyUNG225050	singleton	Eutypa lata UCREL1 putative hydrophobin precursor protein mRNA
ChyUNG225060	singleton	Unknown protein
ChyUNG225090	singleton	Unknown protein
ChyUNG225100	singleton	Tremella mesenterica DSM 1558 plasma membrane H+ ATPase (TREMEDRAFT_40283), mRNA
ChyUNG225140	singleton	Unknown protein
ChyUNG225170	singleton	Unknown protein
ChyUNG225220	singleton	K01580 glutamate decarboxylase [EC:4.1.1.15]
ChyUNG225250	singleton	EG45-like domain containing protein 2 (Precursor)
ChyUNG225300	singleton	Unknown protein
ChyUNG225370	singleton	Eutypa lata UCREL1 putative n-acetylglucosamine-6-phosphate deacetylase protein mRNA
ChyUNG225390	singleton	K04487 cysteine desulfurase [EC:2.8.1.7]
ChyUNG225400	singleton	K07936 GTP-binding nuclear protein Ran
ChyUNG225410	singleton	Cryptococcus gattii WM276 UDP-N-acetylglucosamine diphosphorylase, partial mRNA
ChyUNG225440	singleton	Unknown protein
ChyUNG225450	singleton	K01915 glutamine synthetase [EC:6.3.1.2]
ChyUNG229170	singleton	K02937 large subunit ribosomal protein L7e
ChyUNG229570	singleton	Sesamum indicum extensin-2-like (LOC105163570), mRNA
ChyUNG229690	singleton	Unknown protein
ChyUNG229700	singleton	uncharacterized protein LOC103497240
ChyUNG229710	singleton	Unknown protein
ChyUNG230470	singleton	Unknown protein
ChyUNG230500	singleton	Unknown protein
ChyUNG232450	singleton	Unknown protein
ChyUNG232500	singleton	Unknown protein
ChyUNG232660	singleton	Unknown protein
ChyUNG232690	singleton	Unknown protein
ChyUNG232700	singleton	Unknown protein
ChyUNG232860	singleton	putative ATP synthase F1 subunit 1
ChyUNG233110	singleton	Unknown protein
ChyUNG233130	singleton	Unknown protein
ChyUNG233160	singleton	Unknown protein
ChyUNG233170	singleton	Unknown protein
ChyUNG233240	singleton	Unknown protein
ChyUNG233290	singleton	Unknown protein
ChyUNG233300	singleton	Unknown protein
ChyUNG233790	singleton	Unknown protein
ChyUNG233930	singleton	Unknown protein
ChyUNG234040	singleton	Unknown protein
ChyUNG234050	singleton	Unknown protein
ChyUNG234060	singleton	Unknown protein
ChyUNG234190	singleton	K02703 photosystem II P680 reaction center D1 protein [EC:1.10.3.9]
ChyUNG234470	singleton	K03327 multidrug resistance protein, MATE family
ChyUNG234500	singleton	Unknown protein
ChyUNG234560	singleton	Unknown protein
ChyUNG234570	singleton	Unknown protein
ChyUNG234580	singleton	Unknown protein
ChyUNG234610	singleton	Unknown protein
ChyUNG234990	singleton	Unknown protein
ChyUNG235010	singleton	Unknown protein
ChyUNG235020	singleton	Unknown protein
ChyUNG235190	singleton	Unknown protein
ChyUNG235200	singleton	Unknown protein
ChyUNG235280	singleton	Unknown protein
ChyUNG235440	singleton	Unknown protein
ChyUNG235450	singleton	Unknown protein
ChyUNG235460	singleton	Unknown protein
ChyUNG235480	singleton	Unknown protein
ChyUNG235500	singleton	Unknown protein
ChyUNG235510	singleton	Unknown protein
ChyUNG235520	singleton	Unknown protein
ChyUNG235580	singleton	Unknown protein
ChyUNG235700	singleton	Unknown protein
ChyUNG235830	singleton	Unknown protein
ChyUNG235960	singleton	Putative pentatricopeptide repeat-containing protein At1g12700, mitochondrial (Precursor)
ChyUNG235970	singleton	Pentatricopeptide repeat-containing protein At3g22470, mitochondrial (Precursor)
ChyUNG236180	singleton	Unknown protein
ChyUNG236760	singleton	Unknown protein
ChyUNG237630	singleton	UPF0481 protein At3g47200
ChyUNG237640	singleton	UPF0481 protein At3g47200
ChyUNG237750	singleton	UPF0481 protein At3g47200
ChyUNG237760	singleton	UPF0481 protein At3g47200
CsaV3_4G010030	singleton	Unknown protein
CsaV3_5G025940	singleton	Protein unc-13 4B like
CsaV3_2G009380	segment: CsaV3_2G009370.1 | CsaV3_2G009380.1	Unknown protein
CsaV3_2G013930	singleton	Unknown protein
CsaV3_3G040730	singleton	tRNA-splicing endonuclease, subunit Sen54
CsaV3_3G021320	singleton	Unknown protein
CsaV3_7G016220	singleton	Alkaline/neutral invertase
CsaV3_5G014680	singleton	Farnesyl diphosphate synthase
CsaV3_3G018760	singleton	Unknown protein
CsaV3_1G019710	singleton	Transcription factor, putative
CsaV3_7G025910	singleton	Unknown protein

## Sheet: Table S18
Table S18. CC to HH conversion regions inferred by both syntenic analysis and read coverage.
Double Coverage (75-150×)							Low Coverage (0-25×)
Chr	Start	End	Average depth	Number of windows with double coverage	NO. of genes	Gene IDs	Chr	Start	End	Average depth	Number of windows with double coverage	NO. of genes	Gene IDs
C01	12190000	12220000	89.477	2	1	CsaV3_1G019520	H02	21860000	21865000	24.59	1	0	--
C01	15190000	15195000	107.18	1	0	--	H08	12550000	12580000	22.4859	6	1	Chy8G151320
C01	17430000	17435000	98.71	1	0	--	H12	3930000	3950000	24.1813	4	1	Chy12G209590
C01	9240000	9250000	85.1315	1	0	--	H01	19050000	19055000	18.33	1	0	--
C02	11460000	11470000	129.417	2	0	--	H02	16715000	16720000	13.57	1	1	Chy2G039470
C02	13970000	13990000	81.0459	4	0	--	scaffold97_size46133	30000	35000	19.76	1	0	--
C03	19260000	19265000	104.97	1	0	--	scaffold1262_size2663	0	10000	21.8618	1	0	--
C03	19565000	19570000	103.24	1	0	--	H12	3930000	3950000	24.1813	4	1	Chy12G209590
C03	22060000	22080000	96.7227	1	2	CsaV3_3G025150;CsaV3_3G025140	H02	18135000	18140000	17.14	1	0	--
C03	4800000	4820000	117.334	1	2	CsaV3_3G005610;CsaV3_3G005600	H06	20930000	20940000	24.3524	2	0	--
C05	10190000	10210000	120.754	4	1	CsaV3_5G013540	scaffold38_size900072	840000	845000	21.34	1	0	--
C05	10550000	10570000	98.0251	3	1	CsaV3_5G013810	scaffold38_size900072	840000	845000	21.34	1	0	--
C05	27580000	27585000	126.6	1	0	--	H10	16670000	16680000	24.9375	2	1	Chy10G183860
C07	10690000	10700000	94.1656	1	1	CsaV3_7G021940	H01	9795000	9800000	24.19	1	0	--
C07	4320000	4325000	79.97	1	0	--	H01	1470000	1480000	23.8926	2	1	Chy1G002150
C07	6730000	6740000	88.1762	2	0	--	scaffold36_size1158972	770000	780000	8.65587	2	0	--
C07	7470000	7490000	115.324	4	0	--	H04	18690000	18695000	17.35	1	0	--
C07	8170000	8180000	79.827	1	1	CsaV3_7G018300	H01	13545000	13550000	24.72	1	1	Chy1G011650
scaffold108	90000	100000	147.13	2	0	--	H01	8240000	8245000	24.31	1	0	--
scaffold108	90000	130000	124.178	8	0	--	H10	9260000	9270000	14.7415	2	0	--
scaffold115	70000	80000	111.434	1	0	--	scaffold26_size3936274	610000	615000	22.35	1	0	--
scaffold137	10000	40000	112.941	3	0	--	H02	12510000	12520000	10.441	2	0	--
scaffold47	320000	330000	89.629	2	0	--	H01	6900000	6930000	22.1943	6	0	--
scaffold79	110000	120000	119.963	2	0	--	H10	3600000	3605000	18.19	1	0	--
scaffold79	110000	130000	96.9577	3	0	--	H01	18910000	18920000	14.5715	2	0	--
scaffold93	60000	70000	97.9102	2	1	CsaV3_UNG073590	H04	27510000	27515000	24.47	1	0	--

## Sheet: Table S19
Table S19. HH to CC conversion regions inferred by both syntenic analysis and read coverage.
Double Coverage (75-150×)							Low Coverage (0-25×)
Chr	Start	End	Average depth	Number of windows with double coverage	NO. of genes	Gene IDs	Chr	Start	End	Average depth	Number of windows with double coverage	NO. of genes	Gene IDs
H01	17180000	17185000	80.27	1	0	--	C04	13330000	13340000	18.5381	2	0	--
H04	18050000	18060000	101.47	2	0	--	C03	22650000	22655000	24.63	1	0	--
H06	12915000	12920000	131.94	1	0	--	C04	11270000	11280000	14.8585	2	1	CsaV3_4G017780
H06	14365000	14370000	92.63	1	0	--	scaffold64	60000	70000	17.8132	2	1	CsaV3_UNG091710
H06	7580000	7585000	78.79	1	0	--	C03	18630000	18640000	20.218	2	0	--
H08	4850000	4860000	75.1775	1	0	--	C07	8905000	8915000	14.8065	2	1	CsaV3_7G018840
H11	24660000	24680000	104.637	1	3	Chy11G204100;Chy11G204110;Chy11G204120	C06	6230000	6235000	21.98	1	0	--
H11	8840000	8845000	122.76	1	0	--	scaffold46	260000	270000	18.8381	2	0	--
H12	10495000	10500000	81.54	1	0	--	scaffold46	250000	260000	17.7832	2	0	--
scaffold152_size22757	0	10000	92.7157	1	2	ChyUNG223680;ChyUNG223690	C04	8565000	8570000	23.45	1	0	--
scaffold152_size22757	5000	10000	126.95	1	2	ChyUNG223680;ChyUNG223690	scaffold69	90000	120000	19.5827	6	0	--
scaffold153_size64994	0	20000	138.456	4	1	ChyUNG223730	C04	12025000	12030000	20.95	1	0	--
scaffold155_size22236	0	20000	77.1811	2	4	ChyUNG223760;ChyUNG223770;ChyUNG223780;ChyUNG223790	C03	12250000	12255000	24.8	1	1	CsaV3_3G016390
scaffold456_size9406	0	10000	94.9675	2	0	--	C03	22245000	22260000	16.9389	3	1	CsaV3_3G026210
scaffold50_size114356	0	30000	89.6403	5	0	--	C05	15290000	15295000	18.69	1	0	--
scaffold50_size114356	55000	60000	136	1	0	--	C01	14670000	14690000	11.0569	4	2	CsaV3_1G027790;CsaV3_1G027800
scaffold55_size70236	10000	15000	77.87	1	0	--	C04	13320000	13340000	20.914	4	1	CsaV3_4G022150
scaffold80_size43855	0	20000	82.1984	2	0	--	scaffold71	155000	160000	12.67	1	0	--
scaffold80_size43855	10000	20000	121.178	2	0	--	C05	16850000	16855000	23.24	1	0	--
scaffold87_size63594	30000	50000	138.058	1	1	ChyUNG238270	C01	12890000	12895000	21.88	1	0	--

## Sheet: Table S20
Table S20. Homeologous gene expression profile.
ID_subC	ID_subH	subC_rep1_Count	subC_rep2_Count	subC_rep3_Count	subH_rep1_Count	subH_rep2_Count	subH_rep3_Count	subC_rep1_FPKM	subC_rep2_FPKM	subC_rep3_FPKM	subH_rep1_FPKM	subH_rep2_FPKM	subH_rep3_FPKM	FDR	Log2FC	Regulated
chc01G000950.1	chh02G026790.1	0	0	0	358	258	296	0	0	0	1.75319	1.37478	1.5617	1.9679e-42	Inf	up
chc01G001220.1	chh02G026560.1	473	385	293	0	4	0	1.75597	1.63322	1.21104	0	0.06355	0	2.37205e-40	-7.88312	down
chc01G001790.1	chh02G026000.1	166	147	160	0	0	0	1.03371	1.04173	1.107	0	0	0	9.40103e-24	#NAME?	down
chc01G001840.1	chh02G025950.1	26	37	40	154	123	150	0.065678	0.105885	0.111186	2.50668	2.29535	2.72642	8.32075e-06	2.18881	up
chc01G002700.1	chh02G025080.1	6	8	2	386	329	309	0.447097	0.761088	0.148782	11.7506	11.431	10.4427	1.81483e-34	6.15788	up
chc01G003060.1	chh02G024730.1	0	0	0	53	50	30	0	0	0	0.755975	0.80433	0.462524	6.88251e-14	Inf	up
chc01G003910.1	chh02G023910.1	0	0	0	211	143	202	0	0	0	5.81595	4.47538	6.16823	1.94888e-29	Inf	up
chc01G004030.1	chh02G023790.1	32	31	41	0	0	0	0.55714	0.607806	0.790103	0	0	0	7.47226e-12	#NAME?	down
chc01G004140.1	chh02G023670.1	0	0	0	755	610	719	0	0	0	7.7737	7.60855	8.39531	1.52164e-75	Inf	up
chc01G004150.1	chh02G023660.1	109	124	107	2525	2068	2519	1.33741	1.73817	1.45381	25.0311	23.4149	27.777	8.37913e-56	4.53682	up
chc01G004160.1	chh02G023650.1	174	136	161	245	297	293	1.78447	1.58761	1.83367	2.06152	2.85737	2.74173	0.00683085	1.00129	up
chc01G004440.1	chh02G023370.1	16	22	19	1274	707	860	0.431755	0.716237	0.589476	35.0839	22.2198	26.3218	1.36839e-33	5.76572	up
chc01G004780.1	chh12G000100.1	20	49	37	4	5	0	0.141653	0.405369	0.294971	0.038179	0.051779	0	0.000155649	-3.41413	down
chc01G008760.1	chh12G012970.1	0	0	0	164	136	150	0	0	0	1.31094	1.23914	1.33168	1.46237e-25	Inf	up
chc01G013140.1	chh12G008670.1	71	44	35	0	0	0	5.86056	4.13181	3.21044	0	0	0	2.32773e-13	#NAME?	down
chc01G014190.1	chh12G007610.1	0	0	0	1480	2096	1825	0	0	0	8.71166	14.0885	11.9495	7.12497e-54	Inf	up
chc01G014690.1	chh12G007100.1	107	136	112	0	0	0	2.26156	3.30232	2.6512	0	0	0	4.37635e-20	#NAME?	down
chc01G014720.1	chh12G007070.1	1001	744	843	0	0	0	8.82704	7.09527	8.29682	0	0	0	6.12038e-78	#NAME?	down
chc01G015390.1	chh12G006430.1	0	0	0	43	9	19	0	0	0	0.204981	0.044295	0.101822	0.000105498	Inf	up
chc01G015800.1	chh12G005990.1	0	0	0	876	850	849	0	0	0	24.0332	26.6424	25.9304	2.05162e-85	Inf	up
chc01G015910.1	chh02G019000.1	0	0	0	729	449	539	0	0	0	5.38866	3.98776	4.44845	9.43764e-67	Inf	up
chc01G017100.1	chh02G020800.1	39	41	45	0	0	0	2.79386	3.36719	3.59383	0	0	0	1.58261e-12	#NAME?	down
chc01G018690.1	chh02G019780.1	0	0	0	45	55	21	0	0	0	0.371768	0.515406	0.188685	1.28594e-08	Inf	up
chc01G019790.1	chh02G019600.1	0	0	0	708	368	433	0	0	0	4.00004	2.41149	2.7556	2.35337e-35	Inf	up
chc01G019850.1	chh02G022150.1	1	5	2	8693	4967	6087	0.002955	0.02488	0.008927	63.2243	41.2567	49.2382	7.97284e-83	11.365	up
chc01G020190.1	chh02G022480.1	52	68	58	0	0	0	0.603341	0.895783	0.748162	0	0	0	2.74092e-14	#NAME?	down
chc01G020510.1	chh02G022820.1	0	0	0	2310	2123	2068	0	0	0	56.6647	60.1597	56.7874	2.73715e-129	Inf	up
chc01G021240.1	chh12G000710.1	775	762	707	0	0	0	4.77021	5.3541	4.83951	0	0	0	9.79711e-72	#NAME?	down
chc01G021670.1	chh12G001190.1	17	15	8	46	30	27	0.189426	0.194083	0.09064	0.382152	0.276447	0.241389	0.0168193	1.52205	up
chc01G021990.1	chh12G001560.1	65	81	58	0	0	0	0.216104	0.308419	0.214096	0	0	0	3.74449e-15	#NAME?	down
chc01G022000.1	chh12G001570.1	276	191	191	13	98	22	7.17215	5.65008	5.52518	0.052978	0.458029	0.096499	1.34778e-06	-2.05761	down
chc01G023120.1	chh12G002700.1	314	201	260	0	0	0	2.4508	1.78788	2.25458	0	0	0	2.25313e-33	#NAME?	down
chc01G024250.1	chh12G003890.1	65	29	55	0	0	0	0.690098	0.355196	0.649568	0	0	0	2.51656e-13	#NAME?	down
chc01G026140.1	chh08G010940.1	97	27	47	0	0	0	1.11303	0.350217	0.59742	0	0	0	4.00016e-07	#NAME?	down
chc01G026860.1	chh08G010200.1	0	0	1	26	37	27	0	0	0.007961	0.760176	1.2252	0.874908	3.99051e-11	6.61483	up
chc01G027250.1	chh02G011910.1	48	56	58	0	0	0	0.274979	0.364704	0.367146	0	0	0	9.41964e-14	#NAME?	down
chc01G027350.1	chh02G012020.1	14	4	13	32	38	30	0.102218	0.033157	0.100442	0.437393	0.495686	0.452251	0.00404027	1.88252	up
chc01G027380.1	chh02G012050.1	3	4	3	197	276	261	0.02512	0.03824	0.026582	5.70349	9.10614	8.39456	3.30587e-28	6.36359	up
chc01G027860.1	chh02G012560.1	0	0	0	293	216	278	0	0	0	4.79732	4.09826	5.06986	5.57267e-38	Inf	up
chc01G027900.1	chh02G012600.1	0	0	0	146	141	124	0	0	0	1.36346	1.46492	1.2094	3.61224e-24	Inf	up
chc01G029340.1	chh02G014040.1	79	67	67	4924	3156	4687	0.338851	0.325544	0.319106	42.2513	31.8988	45.2823	9.4739e-68	6.0569	up
chc01G030060.1	chh02G014840.1	0	0	0	243	156	244	0	0	0	6.11448	4.50883	6.65242	1.18757e-32	Inf	up
chc01G030200.1	chh02G014960.1	0	0	0	277	257	244	0	0	0	3.2766	3.48109	3.70237	9.63544e-38	Inf	up
chc01G030680.1	chh02G015510.1	3	1	0	95	99	12	0.019331	0.000238	0	0.676797	0.875371	0.082469	0.000561583	5.9261	up
chc01G032180.1	chh02G017110.1	704	643	687	0	0	0	12.1301	12.663	13.1718	0	0	0	1.89183e-67	#NAME?	down
chc01G032520.1	chh02G017630.1	0	0	0	260	194	287	0	0	0	2.72197	2.44678	3.53121	2.5746e-36	Inf	up
chc01G032530.1	chh02G017650.1	0	0	0	160	169	184	0	0	0	1.56345	1.88421	2.06018	6.02547e-28	Inf	up
chc01G032730.1	chh02G017870.1	46	75	63	802	596	759	0.22118	0.4185	0.340664	4.02542	3.42117	4.25114	2.99039e-29	3.68436	up
chc01G033060.1	chh02G018740.1	15	22	19	232	245	184	0.143419	0.090612	0.074675	1.79523	2.16489	1.58106	9.25373e-15	3.71091	up
chc01G033430.1	chh12G005750.1	155	368	256	0	0	0	1.25313	3.40713	2.30831	0	0	0	3.64811e-13	#NAME?	down
chc01G033570.1	chh12G005610.1	0	0	0	12	31	31	0	0	0	0.085254	0.180143	0.210684	3.81433e-07	Inf	up
chc02G000390.1	chh05G015790.1	1633	1166	1222	0	0	0	15.5429	11.1755	11.3276	0	0	0	2.62337e-98	#NAME?	down
chc02G000400.1	chh05G015800.1	137	110	110	5	5	6	1.61882	1.47608	1.43377	0.060229	0.065626	0.081449	1.0239e-11	-4.30954	down
chc02G000450.1	chh05G015360.1	0	0	0	14	31	33	0	0	0	0.189999	0.504178	0.527548	3.19464e-08	Inf	up
chc02G000550.1	chh05G015260.1	251	256	254	0	0	0	3.42671	3.99326	3.86526	0	0	0	4.41071e-33	#NAME?	down
chc02G001560.1	chh05G014310.1	222	484	222	36	30	28	24.8565	61.9566	27.6278	0.235511	0.22706	0.205478	0.000863036	-3.17099	down
chc02G001590.1	chh05G014280.1	0	0	0	612	1151	620	0	0	0	7.06808	15.1919	7.96109	8.13789e-17	Inf	up
chc02G002530.1	chh05G013360.1	31	43	14	250	145	324	0.901204	1.44574	0.462335	1.55411	1.02581	2.24609	2.34515e-07	3.17448	up
chc02G002600.1	chh05G013290.1	2	0	0	25	24	24	0.127954	0	0	0.577718	0.628497	0.623574	1.17288e-09	5.48014	up
chc02G004610.1	chh05G011520.1	135	89	110	0	0	0	1.6541	1.20242	1.4094	0	0	0	2.38943e-19	#NAME?	down
chc02G005180.1	chh05G010910.1	197	198	210	0	0	0	3.89736	4.47484	4.6304	0	0	0	5.00205e-28	#NAME?	down
chc02G005210.1	chh05G010880.1	18	15	26	0	0	0	0.460654	0.433031	0.756085	0	0	0	1.45169e-10	#NAME?	down
chc02G005250.1	chh05G010830.1	540	438	368	0	0	0	5.64597	5.22843	4.27595	0	0	0	1.42485e-50	#NAME?	down
chc02G006050.1	chh05G010010.1	145	201	225	0	0	0	1.46889	2.32216	2.53418	0	0	0	2.52836e-26	#NAME?	down
chc02G006570.1	chh05G009530.1	134	139	154	0	0	0	1.19647	1.42291	1.53762	0	0	0	2.40254e-22	#NAME?	down
chc02G007660.1	chh05G008390.1	464	255	287	0	0	2	2.6371	1.66491	1.81557	0	0	0.010039	9.89542e-33	-8.7863	down
chc02G008110.1	chh05G008000.1	0	0	0	28	29	32	0	0	0	0.338194	0.40717	0.435434	2.86217e-12	Inf	up
chc02G008790.1	chh05G007270.1	47	83	75	0	0	0	1.6744	3.38305	2.95164	0	0	0	7.59448e-15	#NAME?	down
chc02G010440.1	chh05G003450.1	0	0	0	117	90	99	0	0	0	0.765265	0.672699	0.722837	2.35461e-20	Inf	up
chc02G011180.1	chh05G004290.1	972	764	949	0	0	0	17.3663	15.6288	19.0647	0	0	0	1.10784e-79	#NAME?	down
chc02G012150.1	chh11G004380.1	1507	1149	1481	30	25	9	16.2261	14.2394	17.7794	0.231087	0.215914	0.074284	1.70704e-64	-5.85721	down
chc02G012290.1	chh11G004240.1	94	145	99	0	0	0	0.51166	0.95504	0.616562	0	0	0	1.4799e-19	#NAME?	down
chc02G012430.1	chh11G004090.1	322	412	447	1	1	0	1.16127	1.73364	1.77314	0.00078	0.002612	0	1.06757e-39	-9.05784	down
chc02G013380.1	chh11G003180.1	23	22	15	0	0	0	0.710616	0.785323	0.503025	0	0	0	1.24826e-10	#NAME?	down
chc02G014110.1	chh11G002480.1	111	179	140	0	0	0	1.34705	2.54476	1.84284	0	0	0	1.19527e-21	#NAME?	down
chc02G014140.1	chh11G002450.1	103	90	93	2	1	0	2.68147	2.67717	2.67922	0.01983	0.010024	0	5.30594e-15	-6.45029	down
chc02G014740.1	chh11G002010.1	278	296	227	0	0	0	3.6456	4.4348	3.30515	0	0	0	2.42264e-34	#NAME?	down
chc02G014750.1	chh11G002000.1	278	198	245	0	0	0	5.00004	4.03785	4.88047	0	0	0	1.11307e-31	#NAME?	down
chc02G016150.1	chh11G000670.1	57	122	43	0	0	0	3.81069	9.24642	3.16406	0	0	0	1.58854e-06	#NAME?	down
chc02G016340.1	chh11G000510.1	37	37	62	3	0	0	2.37806	2.74777	4.49487	0.033647	0	0	1.00484e-09	-5.47527	down
chc02G016560.1	chh11G000350.1	343	343	355	0	0	0	5.86253	6.70951	6.7666	0	0	0	6.81736e-42	#NAME?	down
chc02G016660.1	chh11G000250.1	435	276	334	5	13	0	17.9935	13.0405	15.3285	0.032758	0.092222	0	1.71909e-29	-5.63288	down
chc02G025450.1	chh03G000700.1	34	10	17	145	32	115	1.65612	0.569655	0.89477	4.49559	1.13715	3.97439	0.00800931	2.41793	up
chc02G025900.1	chh03G001140.1	183	155	164	629	401	604	3.44293	3.45341	3.68821	7.73505	5.85867	8.54189	2.67055e-09	1.85299	up
chc02G027480.1	chh11G005430.1	0	0	0	1246	834	1071	0	0	0	12.5132	9.55875	11.9574	9.01389e-95	Inf	up
chc02G027570.1	chh11G005350.1	337	295	242	0	0	0	1.80093	1.78344	1.38559	0	0	0	1.41213e-36	#NAME?	down
chc03G000130.1	chh06G023200.1	113	69	102	3	4	4	2.03735	1.42144	2.04391	0.090235	0.154507	0.144698	3.36996e-11	-4.50564	down
chc03G000200.1	chh06G023110.1	262	141	198	22	8	17	2.69439	1.69669	2.48877	0.195753	0.082056	0.171075	6.72808e-12	-3.53082	down
chc03G000390.1	chh06G022940.1	35	56	68	0	0	0	0.390412	0.614728	0.779879	0	0	0	3.21987e-12	#NAME?	down
chc03G001250.1	chh06G022120.1	0	0	0	31	25	20	0	0	0	0.387726	0.351532	0.274955	7.32048e-12	Inf	up
chc03G002960.1	chh06G020350.1	66	54	36	0	0	0	1.4063	1.31185	0.860408	0	0	0	1.49024e-13	#NAME?	down
chc03G003030.1	chh06G020260.1	1551	1334	1377	0	0	0	12.6738	11.6235	13.6426	0	0	0	3.40845e-101	#NAME?	down
chc03G003620.1	chh06G019670.1	19	44	58	0	0	0	0.321548	0.841664	1.07456	0	0	0	6.33015e-07	#NAME?	down
chc03G003890.1	chh06G019330.1	0	1	0	56	38	44	0	0.074725	0	0.454984	0.351348	0.392334	6.00617e-13	7.1824	up
chc03G004030.1	chh06G019210.1	35	32	32	0	0	0	1.15342	1.19726	1.17074	0	0	0	1.04194e-11	#NAME?	down
chc03G004220.1	chh06G019010.1	232	270	239	0	0	0	6.82355	9.07731	7.81954	0	0	0	1.79627e-32	#NAME?	down
chc03G005090.1	chh06G018160.1	57	56	46	0	0	0	0.755278	0.856191	0.681146	0	0	0	1.18606e-13	#NAME?	down
chc03G005790.1	chh06G017310.1	3748	3971	3553	60	46	43	76.3583	92.3357	81.0159	0.612085	0.537584	0.4855	2.91165e-85	-6.09253	down
chc03G006290.1	chh06G016860.1	0	0	0	160	34	88	0	0	0	2.4499	0.582606	1.4876	2.02181e-07	Inf	up
chc03G007410.1	chh06G000370.1	479	505	442	0	2	0	5.37369	7.68548	5.88105	0	0.039161	0	3.69406e-50	-9.20604	down
chc03G007790.1	chh06G000720.1	3656	3469	3243	34	68	37	100.824	109.255	99.488	0.463417	1.05859	0.562255	3.69376e-84	-6.02891	down
chc03G007800.1	chh06G000730.1	2599	2063	2194	0	0	55	26.2916	23.8345	23.7984	0	0	1.95844	1.94852e-88	-6.78946	down
chc03G007860.1	chh06G000780.1	912	769	813	46	0	57	15.1739	14.6082	15.0461	0.627911	0	0.86894	1.5705e-37	-4.48315	down
chc03G008410.1	chh06G001280.1	827	646	835	53	55	51	18.049	16.3955	20.2679	0.909513	1.09432	0.97059	2.21398e-28	-3.69205	down
chc03G008450.1	chh06G001320.1	0	0	0	44	34	28	0	0	0	0.498537	0.439078	0.34687	6.7e-13	Inf	up
chc03G008880.1	chh06G001760.1	2428	1586	1943	0	0	0	20.4925	15.2927	18.282	0	0	0	7.01864e-117	#NAME?	down
chc03G008940.1	chh06G001820.1	0	0	0	16	19	34	0	0	0	0.664531	0.898366	1.55661	2.62166e-08	Inf	up
chc03G009040.1	chh06G001930.1	788	757	900	175	83	111	14.8414	16.2887	18.8997	0.612085	0.332499	0.433546	4.91633e-17	-2.59872	down
chc03G009560.1	chh06G002440.1	152	118	151	0	0	0	3.27077	2.88054	3.60269	0	0	0	4.06801e-22	#NAME?	down
chc03G009880.1	chh06G002750.1	57	69	77	4	22	8	0.655585	0.905183	0.985755	0.037182	0.235134	0.080582	8.76654e-05	-2.36657	down
chc03G010160.1	chh06G003020.1	907	701	740	3	3	6	7.82374	6.90147	7.09309	0.099781	0.105321	0.191368	1.09496e-61	-7.4408	down
chc03G010280.1	chh06G003140.1	2233	1601	1759	0	0	0	7.99857	6.54924	7.0089	0	0	0	5.99059e-114	#NAME?	down
chc03G010830.1	chh06G003640.1	283	255	250	2958	2309	2694	4.09286	4.22573	4.02998	25.3119	22.5745	25.6494	3.90512e-38	3.49246	up
chc03G011370.1	chh06G004140.1	255	272	230	0	3	7	22.8587	27.9001	22.9167	0	0.110116	0.329239	4.09997e-25	-6.04532	down
chc03G011550.1	chh06G004300.1	2	3	0	32	48	43	0.02362	0.028413	0	0.311754	0.543847	0.465459	1.22433e-09	4.80277	up
chc03G012010.1	chh06G004750.1	670	855	741	5	14	6	16.6221	24.2236	20.4524	0.084163	0.278156	0.120958	1.33905e-48	-6.30801	down
chc03G012350.1	chh06G005080.1	27	19	30	0	0	0	0.659119	0.535226	0.775424	0	0	0	4.93484e-11	#NAME?	down
chc03G012420.1	chh06G005150.1	30	35	37	432	345	438	1.21919	1.60408	1.68217	5.33799	4.86769	6.03048	8.35712e-22	3.71939	up
chc03G012560.1	chh06G005280.1	132	254	200	0	0	0	11.8009	25.9716	19.9513	0	0	0	3.4077e-17	#NAME?	down
chc03G012590.1	chh06G005310.1	0	0	0	471	432	441	0	0	0	3.91335	4.1039	4.07866	1.06069e-56	Inf	up
chc03G013310.1	chh06G006000.1	7	5	6	116	98	78	0.337341	0.285285	0.350364	1.07641	1.04013	0.801225	4.60353e-11	4.18398	up
chc03G014090.1	chh06G006740.1	1199	897	916	0	0	0	5.39436	4.61175	4.58759	0	0	0	7.88343e-85	#NAME?	down
chc03G014400.1	chh06G007040.1	35	27	24	0	0	0	0.594602	0.5197	0.442494	0	0	0	2.44755e-11	#NAME?	down
chc03G014450.1	chh06G007070.1	190	198	93	20	13	9	3.25081	3.87483	1.77405	0.202148	0.145167	0.093305	1.46616e-07	-3.3678	down
chc03G014770.1	chh06G007380.1	47	46	23	0	0	0	1.22199	1.37288	0.651563	0	0	0	2.98644e-12	#NAME?	down
chc03G015150.1	chh06G007750.1	139	91	102	0	0	0	4.0041	2.97057	3.27787	0	0	0	2.81209e-19	#NAME?	down
chc03G015750.1	chh06G008290.1	825	649	628	0	0	0	30.4876	27.4097	25.8308	0	0	0	1.01684e-68	#NAME?	down
chc03G016170.1	chh06G008720.1	2445	2478	2491	0	0	0	45.5805	52.7526	51.6501	0	0	0	5.58729e-127	#NAME?	down
chc03G016360.1	chh06G008910.1	232	194	189	0	0	0	2.83181	2.70358	2.56391	0	0	0	2.82481e-28	#NAME?	down
chc03G016470.1	chh06G009080.1	74	132	102	0	1	0	0.61063	1.36628	1.53132	0	0.007675	0	2.76668e-15	-8.01352	down
chc03G016540.1	chh06G009150.1	87	103	79	0	0	0	1.86941	2.53159	1.90702	0	0	0	2.7028e-17	#NAME?	down
chc03G017170.1	chh06G009730.1	639	616	645	0	0	0	13.0806	14.2278	14.4876	0	0	0	1.41731e-64	#NAME?	down
chc03G017500.1	chh06G010050.1	195	134	172	10	5	12	23.127	18.0311	22.6524	0.026752	0.01528	0.033676	8.18144e-13	-4.06324	down
chc03G020310.1	chh06G014370.1	814	649	968	0	0	0	4.71617	4.43656	5.60638	0	0	0	1.4426e-56	#NAME?	down
chc03G020480.1	chh06G014250.1	2279	1736	1840	4	1	0	59.6187	51.8612	53.532	0.172549	0.051751	0	3.97497e-109	-10.0958	down
chc03G020590.1	chh06G014130.1	1	0	1	50	21	26	0.061731	0	0.01945	0.634126	0.304083	0.368483	1.02574e-08	5.76171	up
chc03G021450.1	chh06G013450.1	4	10	3	679	552	502	0.157799	0.441291	0.09048	11.4335	10.6184	9.39765	5.69738e-53	6.80082	up
chc03G025650.1	chh06G012840.1	27	63	55	0	0	0	0.191217	0.513691	0.437475	0	0	0	2.88644e-09	#NAME?	down
chc03G029160.1	chh04G012790.1	58	20	45	10	3	4	1.89016	0.720556	1.63274	0.622543	0.150645	0.256263	0.000245279	-2.71559	down
chc03G029400.1	chh04G013020.1	62	85	71	150	115	168	0.831899	1.29046	1.0552	1.83886	1.56415	2.30843	0.0134002	1.13148	up
chc03G030690.1	chh04G022040.1	636	117	655	2	9	31	9.23872	1.92927	10.5833	0.072161	0.415058	1.39211	0.000210273	-4.85899	down
chc03G032480.1	chh04G020350.1	6	3	3	27	35	13	0.486513	0.195032	0.274715	2.15847	3.22118	1.14182	0.0012837	2.84786	up
chc03G033410.1	chh04G019500.1	1601	1073	1344	53	62	12	2.16016	1.51211	1.99605	0.219604	0.554782	0.070015	1.53758e-50	-4.80282	down
chc03G033650.1	chh04G019290.1	394	322	308	115	170	150	3.05591	3.07813	2.97488	0.93565	1.6568	1.37076	0.00242332	-1.05025	down
chc03G034240.1	chh04G018710.1	0	4	4	33	43	41	0	0.13619	0.12571	0.519918	0.775968	0.728352	4.16841e-08	3.97946	up
chc03G035880.1	chh04G017110.1	1445	981	1495	3297	2513	2979	8.3773	6.91392	10.4266	16.4163	14.2366	17.2515	1.20798e-07	1.32255	up
chc03G037660.1	chh04G015350.1	21	22	8	63	29	56	1.12914	1.33943	0.490064	1.59813	0.825635	1.58318	0.00573327	1.68264	up
chc03G039210.1	chh04G013900.1	166	271	225	0	0	0	1.01805	1.89294	1.53272	0	0	0	3.93568e-24	#NAME?	down
chc03G040120.1	chh04G006600.1	536	372	497	961	801	1002	8.1643	6.47427	8.42087	12.7465	12.919	15.4712	3.21637e-05	1.14007	up
chc03G040930.1	chh04G005790.1	97	24	136	8	3	0	3.17212	0.871516	4.98711	0.272929	0.078455	0	0.00181342	-4.42858	down
chc03G042560.1	chh04G004040.1	104	117	136	523	553	574	1.58073	2.02878	2.30495	6.14859	8.16954	8.25282	1.94454e-13	2.36383	up
chc03G043230.1	chh04G003400.1	20	18	18	45	49	32	0.385304	0.401598	0.389583	0.274242	0.344975	0.218373	0.0333894	1.3383	up
chc03G043720.1	chh04G002930.1	234	200	210	368	566	430	1.092	1.06512	1.08631	1.79571	3.40272	2.40722	0.00114876	1.26587	up
chc03G044550.1	chh04G002120.1	15	7	7	114	97	52	0.379482	0.205721	0.198382	1.478	0.974049	0.585609	9.50896e-08	3.36835	up
chc03G046010.1	chh04G000680.1	0	0	0	61	37	157	0	0	0	1.15948	0.886513	1.7946	2.63512e-05	Inf	up
chc03G046720.1	chh04G000010.1	305	336	258	60	73	90	3.90031	4.90883	3.67425	0.612794	0.847177	1.02029	1.90402e-06	-1.8434	down
chc04G000010.1	chh07G018190.1	461	681	547	1328	1396	1388	3.50773	5.92496	4.61614	10.8481	12.8076	11.7765	3.20581e-08	1.43401	up
chc04G000020.1	chh07G018180.1	156	154	191	570	434	432	1.40832	1.58741	1.9225	5.46553	4.75005	4.60461	1.5242e-07	1.66505	up
chc04G001820.1	chh07G016530.1	26	57	23	88	120	55	0.323925	0.831783	0.315352	1.12215	1.75701	0.773123	0.0242989	1.46541	up
chc04G004730.1	chh07G013660.1	8375	7138	15142	20556	18641	16501	171.174	166.643	344.282	413.878	428.687	369.561	0.000497895	1.0092	up
chc04G005450.1	chh07G012980.1	132	162	72	242	250	239	0.72659	1.01612	0.435757	1.39472	1.6434	1.53809	0.00261429	1.16244	up
chc04G006880.1	chh07G011610.1	70	58	51	3180	4121	3910	0.833363	0.494311	0.437778	19.6211	27.672	25.7915	6.52453e-45	6.14971	up
chc04G007340.1	chh07G011150.1	1	1	1	191	135	175	0.004191	0.011819	0.002382	7.76341	6.26852	7.94689	3.06785e-24	7.53116	up
chc04G007800.1	chh07G010650.1	1253	1732	1325	7166	11457	8168	22.1853	35.0298	26.091	111.749	203.176	141.029	1.93588e-07	2.80605	up
chc04G007810.1	chh07G010640.1	2662	819	1187	230	177	233	42.3742	14.8924	21.0108	4.11801	3.62017	4.65345	0.00260668	-2.66954	down
chc04G008790.1	chh07G009530.1	2090	2100	2067	240	168	107	19.5471	22.4332	21.5056	1.75067	1.39647	0.862712	2.71549e-35	-3.45924	down
chc04G009100.1	chh07G009230.1	29	25	23	164	97	103	0.64075	0.626218	0.563217	5.84029	3.95512	4.06295	5.34859e-06	2.38752	up
chc04G009370.1	chh07G008870.1	0	0	0	12	10	10	0	0	0	0.265627	0.271365	0.241404	1.65301e-10	Inf	up
chc04G009740.1	chh07G008510.1	1	1	1	1504	469	1430	0.001505	0.000644	0.001769	10.3357	3.61009	10.92	1.21129e-15	10.2725	up
chc04G010190.1	chh07G007940.1	0	0	0	126	115	170	0	0	0	2.61337	2.71256	3.91947	3.65458e-24	Inf	up
chc04G010520.1	chh07G007600.1	1671	2301	2002	609	695	606	110.614	173.926	147.371	40.2857	52.5301	44.557	7.04705e-07	-1.48998	down
chc04G010910.1	chh08G004700.1	217	209	122	3	1	0	1.52655	2.21494	1.2699	0.02201	7.8e-05	0	3.23642e-22	-6.98857	down
chc04G010960.1	chh08G004750.1	214	117	200	0	0	0	3.84037	2.0771	4.13872	0	0	0	1.57887e-25	#NAME?	down
chc04G012680.1	chh05G000370.1	801	769	663	12	5	5	4.60599	5.36247	4.16819	0.100393	0.04064	0.04668	3.82601e-54	-6.53872	down
chc04G012710.1	chh05G000400.1	34	15	34	4249	3335	3380	1.89682	0.958947	2.07182	13.1969	11.8299	11.6762	4.7377e-105	7.21289	up
chc04G013470.1	chh05G000700.1	0	0	0	54	40	61	0	0	0	0.370614	0.312404	0.458541	1.00508e-14	Inf	up
chc04G013560.1	chh05G000790.1	362	441	275	22	5	26	9.19157	12.8136	7.78307	0.095504	0.024793	0.123623	2.76127e-17	-4.22412	down
chc04G013910.1	chh05G001200.1	6	24	11	303	126	148	0.032325	0.169694	0.072106	6.48948	3.07473	3.51035	4.72196e-07	3.90073	up
chc04G013980.1	chh05G001290.1	394	213	262	0	0	0	2.82482	1.73838	2.08461	0	0	0	1.26718e-35	#NAME?	down
chc04G014180.1	chh05G001480.1	0	0	0	32	31	16	0	0	0	1.96347	2.14934	1.06184	1.65157e-11	Inf	up
chc04G016580.1	chh08G006180.1	4108	4105	3929	1	1	1	114.965	131.212	122.333	0.043188	0.0553	0.079844	3.30187e-141	-11.8214	down
chc04G016760.1	chh08G006000.1	75	47	58	0	0	0	0.614911	0.443167	0.528854	0	0	0	2.40969e-14	#NAME?	down
chc04G016780.1	chh08G005980.1	3251	3406	3004	7	2	6	27.4153	32.8022	28.1744	0.0522	0.014228	0.055067	9.49418e-122	-9.20961	down
chc04G016790.1	chh08G005970.1	1630	2572	1794	324	214	208	17.9756	32.4042	22.0107	5.22196	3.93158	3.73665	1.47425e-08	-2.87669	down
chc04G017890.1	chh07G006680.1	49	29	28	24	5	9	0.525552	0.345851	0.297385	0.346236	0.067145	0.146533	0.041383	-1.35525	down
chc04G017920.1	chh07G006770.1	376	281	281	884	1473	1136	4.4326	3.46434	3.41808	5.64335	8.91647	7.33071	2.42228e-05	2.08968	up
chc04G018200.1	chh07G007070.1	1	1	10	309	334	252	0.00395	0.056129	0.661019	6.44486	6.69945	5.52042	2.01662e-32	6.34544	up
chc04G019050.1	chh08G003710.1	1298	1970	1487	0	0	0	28.1353	48.2835	35.5623	0	0	0	3.59689e-42	#NAME?	down
chc04G019080.1	chh08G003690.1	667	457	442	2	4	2	5.40935	4.24213	3.94931	0.068475	0.134628	0.059315	4.4556e-48	-7.40629	down
chc04G022490.1	chh07G005150.1	2103	1229	2034	383	157	437	20.4865	13.3968	22.1899	3.58928	1.57105	4.46682	2.16281e-09	-2.31108	down
chc04G023490.1	chh07G000680.1	1664	2452	1707	633	1033	759	47.0392	79.2119	53.7064	73.6031	137.368	98.225	0.00503096	-1.0944	down
chc04G023940.1	chh07G001120.1	4	10	7	115	101	73	0.037238	0.103641	0.065532	1.59789	1.74463	1.43318	2.61013e-10	3.90899	up
chc04G024780.1	chh07G001990.1	292	288	309	11	10	6	6.24189	7.19639	7.37881	0.708421	0.767586	0.450756	1.08515e-22	-4.88614	down
chc04G024790.1	chh07G002000.1	12	16	9	348	336	295	0.334193	0.495657	0.299544	6.91252	6.16646	5.28927	1.70219e-26	4.88103	up
chc04G024800.1	chh07G002010.1	389	372	319	2	2	3	12.3396	13.4756	11.2643	0.047269	0.057257	0.059408	3.82034e-36	-7.10395	down
chc04G025880.1	chh07G003060.1	72	53	82	96	128	156	0.76611	0.498883	1.09719	0.602375	1.04981	1.15784	0.0323285	1.05123	up
chc05G001010.1	chh09G015570.1	84	93	122	5	0	7	0.71824	0.91296	1.16531	0.0377	0	0.06112	2.46301e-11	-4.53582	down
chc05G002700.1	chh09G013840.1	37	42	29	0	0	0	0.46368	0.606586	0.403462	0	0	0	5.5168e-12	#NAME?	down
chc05G002970.1	chh09G013610.1	41	51	27	6	7	11	0.801059	1.14837	0.585686	0.172866	0.263085	0.374593	0.000970928	-2.14386	down
chc05G004130.1	chh09G012470.1	0	0	0	28	22	29	0	0	0	0.493874	0.441565	0.562065	5.874e-12	Inf	up
chc05G004410.1	chh09G012210.1	1045	683	781	0	0	0	5.09814	3.80095	4.23378	0	0	0	1.91521e-76	#NAME?	down
chc05G004440.1	chh09G012180.1	0	0	0	144	137	108	0	0	0	1.53394	1.67041	1.27546	2.24372e-23	Inf	up
chc05G004570.1	chh09G012090.1	43	32	58	4	2	8	0.405066	0.342687	0.608669	0.023812	0.008127	0.056496	6.44542e-06	-3.10304	down
chc05G005040.1	chh09G011660.1	3	9	11	84	73	88	0.03372	0.135629	0.159928	0.673973	0.670048	0.784186	1.28078e-08	3.53159	up
chc05G005530.1	chh09G011190.1	0	0	0	32	28	25	0	0	0	2.65267	2.62851	2.28729	3.76971e-12	Inf	up
chc05G005920.1	chh09G010790.1	30	22	28	0	0	0	0.169003	0.143998	0.176765	0	0	0	3.74196e-11	#NAME?	down
chc05G006180.1	chh10G007440.1	112	157	205	5	1	1	0.67642	1.08833	1.37949	0.10316	0.009348	0.025535	1.09777e-13	-6.00737	down
chc05G008490.1	chh10G004900.1	12	8	17	142	82	93	0.131131	0.097335	0.219449	0.504361	0.333632	0.367155	1.88457e-08	3.2377	up
chc05G009680.1	chh10G003550.1	40	79	119	0	0	0	0.24541	0.561414	0.826949	0	0	0	4.25958e-08	#NAME?	down
chc05G015230.1	chh09G006720.1	0	0	0	80	35	77	0	0	0	1.29713	0.641584	1.38241	4.09559e-15	Inf	up
chc05G017780.1	chh09G004430.1	0	0	0	42	17	16	0	0	0	0.579696	0.271591	0.240597	7.45259e-07	Inf	up
chc05G017810.1	chh09G004400.1	0	0	0	26	21	27	0	0	0	0.131744	0.124246	0.154086	8.59994e-12	Inf	up
chc05G017930.1	chh09G004260.1	1	2	13	357	333	319	0.001335	0.022562	0.137536	4.24288	4.50899	4.2168	4.60957e-34	6.09304	up
chc05G021100.1	chh10G008340.1	25	28	16	0	0	0	0.3339	0.428047	0.238345	0	0	0	7.72572e-11	#NAME?	down
chc05G022000.1	chh10G009220.1	38	36	36	0	0	0	0.356852	0.379804	0.370865	0	0	0	4.7418e-12	#NAME?	down
chc05G023050.1	chh10G010180.1	113	77	85	0	0	0	1.39518	1.07554	1.15881	0	0	0	1.87865e-17	#NAME?	down
chc05G023440.1	chh10G010580.1	555	625	403	0	0	0	7.52113	9.6748	6.06831	0	0	0	5.37283e-45	#NAME?	down
chc05G023800.1	chh10G010920.1	37	27	35	0	0	0	1.00784	0.856384	1.0677	0	0	0	1.0239e-11	#NAME?	down
chc05G024390.1	chh10G011510.1	28	16	27	0	0	0	0.733047	0.479855	0.793626	0	0	0	6.41593e-11	#NAME?	down
chc05G024500.1	chh10G011630.1	26	24	28	0	0	0	0.315441	0.325875	0.369087	0	0	0	4.46635e-11	#NAME?	down
chc05G024970.1	chh10G012110.1	2	9	2	64	48	64	0.017395	0.124977	0.02808	0.560647	0.480297	0.629606	1.20247e-08	3.87018	up
chc05G027140.1	chh10G014240.1	0	0	0	49	17	19	0	0	0	3.33198	1.27986	1.44046	2.32019e-06	Inf	up
chc05G027360.1	chh10G014450.1	2	1	0	45	40	41	0.048404	0.022249	0	0.284144	0.286263	0.288366	6.38956e-11	5.60881	up
chc05G028870.1	chh09G002800.1	422	362	405	15	19	18	2.02897	1.98685	2.16524	0.047019	0.065081	0.061138	3.78299e-24	-4.34109	down
chc05G029250.1	chh09G002430.1	4066	3682	3708	0	0	0	32.5557	33.1162	32.3156	0	0	0	5.29425e-144	#NAME?	down
chc05G029390.1	chh09G002290.1	35	15	33	0	0	0	0.221688	0.110153	0.233879	0	0	0	5.62767e-10	#NAME?	down
chc05G029670.1	chh09G002010.1	298	208	232	0	0	0	2.1033	1.67635	1.82514	0	0	0	3.39388e-32	#NAME?	down
chc05G029800.1	chh09G001900.1	292	210	269	3	10	7	4.52493	3.71993	4.63885	0.017387	0.088018	0.057629	1.46299e-21	-5.0583	down
chc05G031320.1	chh09G000350.1	0	0	0	8920	5495	7376	0	0	0	46.8105	32.9358	43.0554	1.33186e-143	Inf	up
chc06G000010.1	chh11G016220.1	1472	1186	1375	36	15	39	6.7495	6.20947	7.01304	0.43814	0.199595	0.526959	2.58435e-57	-5.34592	down
chc06G000120.1	chh11G016330.1	0	0	2	17	12	28	0	0	0.108344	0.168454	0.138236	0.313976	1.86389e-06	4.93218	up
chc06G000350.1	chh11G016540.1	0	0	0	26	17	20	0	0	0	0.247193	0.187931	0.208791	1.73631e-11	Inf	up
chc06G000900.1	chh11G017130.1	310	423	337	0	0	0	5.88854	9.20014	7.13788	0	0	0	1.50295e-41	#NAME?	down
chc06G004670.1	chh03G004780.1	152	108	103	277	189	276	2.0632	1.31981	1.51479	5.49116	5.05072	6.08692	0.00191694	1.19424	up
chc06G005730.1	chh11G014850.1	352	371	406	0	0	0	5.2798	5.55299	6.05685	0	0	0	1.36899e-44	#NAME?	down
chc06G006340.1	chh11G020300.1	284	235	274	11	30	17	5.05799	4.56274	5.34324	0.203247	0.639124	0.337978	1.04756e-14	-3.56982	down
chc06G006750.1	chh11G019960.1	191	214	334	0	0	0	3.90745	5.00623	7.61555	0	0	0	2.11053e-19	#NAME?	down
chc06G006770.1	chh11G019940.1	1533	2978	1854	3	4	6	36.965	82.4712	49.574	0.030525	0.044449	0.074671	7.27652e-18	-8.78454	down
chc06G006920.1	chh11G019790.1	1320	983	1174	4	2	3	6.34403	5.2863	6.02009	0.26185	0.104833	0.190175	3.49159e-81	-8.4501	down
chc06G007060.1	chh11G019640.1	718	569	1147	0	2	0	7.3249	6.63566	13.0261	0	0.022704	0	4.7467e-19	-9.98222	down
chc06G007460.1	chh11G019280.1	3009	3484	253	0	0	0	57.1611	75.596	5.32612	0	0	0	5.36779e-08	#NAME?	down
chc06G007810.1	chh11G018930.1	824	831	705	2	0	0	16.7224	19.2645	15.9176	0.01806	0	0	6.57648e-71	-10.1653	down
chc06G009140.1	chh11G017660.1	1769	1829	1745	1	1	1	34.728	35.4655	32.9316	0.000234	0.000308	0.000138	2.26372e-107	-10.6385	down
chc06G009150.1	chh11G017650.1	44	31	27	1	1	1	2.61317	2.06508	1.76439	0.010768	0.017176	0.01363	4.43274e-09	-4.90875	down
chc06G009840.1	chh11G007550.1	1329	1277	1373	1	1	5	17.3024	18.9899	19.8837	0.000858	0.000327	0.05224	2.886e-89	-8.98824	down
chc06G010140.1	chh11G007850.1	23	49	19	0	0	0	0.219246	0.5559	0.202133	0	0	0	1.33981e-05	#NAME?	down
chc06G010540.1	chh11G010950.1	166	206	181	29	11	26	7.48964	10.6113	9.10371	2.48898	1.10807	2.53458	5.75408e-09	-2.94491	down
chc06G010570.1	chh11G010980.1	0	0	0	196	18	27	0	0	0	3.57934	0.373129	0.537319	0.00969712	Inf	up
chc06G010600.1	chh11G011010.1	4	4	2	68	78	70	0.262803	0.299609	0.097432	0.624281	0.820623	0.717847	6.31978e-11	4.60941	up
chc06G011040.1	chh11G011480.1	1278	1173	1141	0	0	0	15.1319	15.6842	14.7174	0	0	0	3.62884e-93	#NAME?	down
chc06G011060.1	chh11G011510.1	343	491	406	0	0	0	5.30914	8.6962	6.9901	0	0	0	1.09017e-38	#NAME?	down
chc06G011080.1	chh11G011530.1	219	231	250	0	0	0	8.88183	10.6624	11.2382	0	0	0	3.88941e-31	#NAME?	down
chc06G011650.1	chh11G010460.1	15	9	3	80	70	83	0.426629	0.27091	0.065308	1.45264	1.44922	1.6588	1.36311e-07	3.30505	up
chc06G012490.1	chh11G008780.1	373	261	195	0	0	0	6.64681	4.23278	3.46029	0	0	0	1.00268e-32	#NAME?	down
chc06G012860.1	chh11G009130.1	850	884	871	0	1	0	21.4195	25.4882	24.4008	0	0.052373	0	9.24807e-77	-11.0768	down
chc06G013050.1	chh11G009290.1	200	152	190	3	0	0	3.48671	3.01907	3.67728	0.033349	0	0	8.63734e-23	-7.45287	down
chc06G014970.1	chh11G012370.1	91	67	171	0	0	0	0.442029	0.426434	0.969357	0	0	0	6.4179e-09	#NAME?	down
chc06G016080.1	chh11G014210.1	0	0	0	646	526	556	0	0	0	5.37876	5.00767	5.15001	3.32758e-67	Inf	up
chc06G016310.1	chh11G014050.1	86	69	35	0	0	0	1.02706	0.901825	0.433516	0	0	0	5.61501e-13	#NAME?	down
chc06G016670.1	chh11G013390.1	337	274	311	0	0	0	6.02387	5.58947	6.14243	0	0	0	4.04705e-38	#NAME?	down
chc06G018000.1	chh11G015360.1	258	170	138	0	0	0	2.73794	2.05914	1.62371	0	0	0	1.35936e-26	#NAME?	down
chc06G018150.1	chh11G016060.1	192	124	144	0	0	0	2.81569	2.08489	2.34576	0	0	0	2.8016e-23	#NAME?	down
chc06G018630.1	chh03G006090.1	1	1	1	37	14	27	0.000439	0.002221	0.000827	3.08556	1.25154	2.46638	2.99542e-08	4.8261	up
chc06G021630.1	chh03G010080.1	112	152	163	222	285	312	1.65368	2.19029	2.27954	2.36343	3.63133	3.80572	0.00281707	1.09628	up
chc06G022120.1	chh03G009570.1	243	183	229	40	63	73	3.11578	2.68923	3.45659	0.335574	0.707803	0.894598	5.92866e-05	-1.71199	down
chc06G023310.1	chh05G006030.1	1548	1572	1602	0	0	0	24.1897	28.0562	27.8416	0	0	0	3.70176e-106	#NAME?	down
chc06G024060.1	chh05G002310.1	1834	1645	1524	7	6	7	19.7018	20.3552	18.1862	0.09376	0.080883	0.101355	4.03744e-90	-7.80588	down
chc06G024200.1	chh05G002180.1	325	398	394	2	1	0	8.00281	11.2583	10.9716	0.005971	0.001639	0	1.36282e-40	-8.42899	down
chc06G024600.1	chh05G001780.1	361	318	321	5	2	25	6.89017	6.94294	6.94402	0.059541	0.018724	0.355832	4.22809e-24	-4.80901	down
chc06G024630.1	chh05G001770.1	0	0	0	25	15	17	0	0	0	0.105774	0.073043	0.079564	2.44561e-11	Inf	up
chc06G024680.1	chh05G001660.1	19981	19871	17285	2	3	2	522.092	593.035	502.402	0.021447	0.031284	0.020234	2.21884e-159	-12.8152	down
chc06G024770.1	chh08G008490.1	2	3	4	12	59	66	0.026816	0.045469	0.066425	0.184893	1.03859	1.11764	0.00234415	4.10921	up
chc06G025370.1	chh08G009070.1	44	62	53	0	0	0	0.07994	0.130477	0.107165	0	0	0	1.18606e-13	#NAME?	down
chc06G026060.1	chh08G009740.1	913	1110	1039	0	0	0	24.9837	34.7029	31.6195	0	0	0	2.33973e-84	#NAME?	down
chc06G027250.1	chh02G010800.1	100	125	70	3	12	3	1.95283	2.79568	1.50867	0.033527	0.2101	0.042764	1.27666e-09	-3.81831	down
chc06G027400.1	chh02G010670.1	18	107	74	164	244	289	0.093639	0.634844	0.488156	0.728841	1.29471	1.47078	0.000199277	1.93595	up
chc06G028960.1	chh02G009120.1	136	89	86	519	436	435	1.173	0.881753	0.829791	5.08516	4.88548	4.73774	5.57465e-12	2.33315	up
chc06G029100.1	chh02G009000.1	146	174	158	1	1	1	3.23893	4.40357	3.88212	0.08088	0.115641	0.11717	6.74278e-21	-7.16096	down
chc06G030430.1	chh02G007700.1	0	3	6	671	825	623	0	0.040506	0.072207	7.04119	9.88716	7.27274	5.86763e-46	7.98987	up
chc06G031100.1	chh02G007010.1	1950	2123	1759	88	115	131	21.3006	26.482	21.3738	1.02252	1.52384	1.69763	4.94718e-43	-3.9563	down
chc06G031160.1	chh02G006950.1	0	0	2	54	36	42	0	0	0.014314	0.713703	0.534655	0.609203	7.31366e-12	6.13716	up
chc06G035590.1	chh02G002680.1	173	67	57	14	16	18	3.53082	1.56396	1.28911	0.654997	0.821337	0.939513	0.00727575	-2.41641	down
chc06G036250.1	chh02G002050.1	64	57	21	9	15	9	0.456148	0.468904	0.164789	0.064513	0.121988	0.071476	0.00631859	-1.90431	down
chc07G000670.1	chh01G007500.1	4	0	8	31	83	30	0.190137	0	0.520622	1.90304	5.85924	2.05088	0.00734159	3.79344	up
chc07G001280.1	chh01G006910.1	111	50	92	991	722	644	1.23795	0.604747	1.08841	10.2689	8.50999	7.42144	1.57347e-26	3.3883	up
chc07G001840.1	chh01G006320.1	401	96	139	562	439	499	4.48128	1.22768	1.72119	5.48496	4.89192	5.4195	3.18917e-05	1.44658	up
chc07G002730.1	chh01G005470.1	16	4	15	119	92	180	0.567281	0.161778	0.565244	4.6543	4.10961	7.84106	6.60677e-09	3.66152	up
chc07G003060.1	chh01G005180.1	25	48	14	238	272	28	2.58021	5.64579	1.62835	24.8684	32.5382	3.19189	0.0374932	2.78257	up
chc07G003110.1	chh01G005130.1	0	0	27	132	187	158	0	0	2.71414	2.76487	4.49654	3.6904	1.62662e-14	4.26527	up
chc07G003360.1	chh01G004860.1	6	21	11	598	625	622	0.074249	0.338878	0.164854	8.10588	9.67371	9.37295	4.9191e-47	5.72842	up
chc07G005310.1	chh01G002950.1	5807	2481	5254	137	170	110	69.7806	34.0441	70.2238	1.57573	2.54883	1.61081	4.39784e-12	-4.83157	down
chc07G005320.1	chh01G002940.1	699	688	605	1235	1185	1149	12.7293	14.3085	12.2508	15.6259	17.1673	16.0357	0.000146332	1.00303	up
chc07G005440.1	chh01G002880.1	420	682	532	13	48	24	5.05761	9.62543	7.35861	0.141401	0.622871	0.301256	5.33195e-13	-4.07233	down
chc07G008520.1	chh01G011680.1	54	13	4	41	83	95	0.712505	0.148223	0.037894	0.488027	1.12115	1.25151	0.0197819	1.88973	up
chc07G014100.1	chh01G013660.1	113	168	123	269	235	280	1.09777	1.8743	1.33651	2.62262	2.61783	3.04427	0.00287403	1.10085	up
chc07G015540.1	chh01G015120.1	62	61	70	0	0	0	2.36021	2.63842	2.9784	0	0	0	8.7216e-15	#NAME?	down
chc07G015550.1	chh01G015140.1	300	271	264	1715	1382	1174	2.18843	2.0255	2.01336	9.52082	8.52881	6.84226	2.53399e-20	2.51065	up
chc07G017070.1	chh01G016530.1	74	46	75	255	300	331	4.03248	2.82997	4.53761	2.27174	3.05689	3.28827	1.6704e-09	2.36072	up
chc07G017940.1	chh01G017370.1	84	33	64	284	117	136	4.70847	2.13368	4.03084	7.1549	3.35528	3.79924	0.00573545	1.71886	up
chc07G021230.1	chh01G020480.1	78	69	63	0	1	1	0.59128	0.592463	0.525795	0	0.008118	0.024293	2.52648e-13	-6.48875	down
chc07G021600.1	chh01G020820.1	71	192	120	13	4	44	2.04978	6.39366	3.88396	0.69621	0.261819	2.81349	0.00637019	-2.53506	down
chc07G021800.1	chh01G021020.1	9	38	44	92	132	98	0.064728	0.335265	0.376137	0.638129	1.76107	1.51204	0.000181142	1.95513	up
chc07G023730.1	chh01G022860.1	158	200	149	51	39	45	0.861349	1.17402	0.864156	0.380684	0.28816	0.501098	0.000215251	-1.76405	down
chc07G023740.1	chh01G022870.1	247	121	59	41	48	18	2.59741	1.80742	0.828542	0.325036	0.459954	0.15873	0.044057	-1.78379	down
chc07G023790.1	chh01G022920.1	26	0	27	82	65	65	0.497711	0	0.215237	0.58781	0.52509	0.5172	0.000244431	2.18625	up
chc07G023800.1	chh01G022930.1	3	14	15	43	48	44	0.020502	0.111303	0.114046	0.301959	0.388632	0.345647	0.000426343	2.1975	up
chc07G023900.1	chh01G023030.1	984	246	494	0	0	0	5.27582	1.59472	3.05298	0	0	0	7.79703e-11	#NAME?	down
chc01G000010.1	chh02G027690.1	0	0	0	733	897	586	0	0	0	16.3755	22.8898	14.5476	7.13205e-40	Inf	up
chc01G000020.1	chh02G027680.1	26	34	0	8348	6518	7342	0.15553	0.233306	0	42.77	37.7445	40.395	1.7735e-128	8.69584	up
chc01G000030.1	chh02G027670.1	3	0	2	600	737	666	0.01166	0	0.009337	7.48964	13.214	10.3534	9.0845e-65	8.86991	up
chc01G000040.1	chh02G027660.1	25	19	3	669	587	570	0.657862	0.572273	0.076211	7.02734	7.32088	6.66729	6.74841e-44	5.46939	up
chc01G000070.1	chh02G027630.1	0	0	0	15325	11959	12763	0	0	0	151.532	135.05	140.375	5.63336e-170	Inf	up
chc01G000080.1	chh02G027620.1	1181	1845	1363	5062	4180	4065	4.39662	7.84285	5.64358	25.5188	24.0684	22.7944	3.9933e-12	1.73968	up
chc01G000100.1	chh02G027610.1	6	2	6	26456	20214	22360	0.159046	0.051214	0.16372	164.569	143.606	154.723	5.21262e-154	12.4385	up
chc01G000110.1	chh02G027600.1	1	3	0	935	1035	684	0.002465	0.018817	0	3.81634	4.79627	3.19294	9.23108e-44	9.51536	up
chc01G000130.1	chh02G027590.1	2	0	4	321	275	360	0.113291	0	0.267176	1.12142	1.09452	1.47851	6.6452e-38	7.47782	up
chc01G000140.1	chh02G027580.1	4	3	4	2075	2374	1992	0.226137	0.178802	0.294533	12.0813	15.148	12.7138	2.2221e-95	9.36613	up
chc01G000160.1	chh02G027560.1	4	2	4	7431	8831	7710	0.046909	0.017498	0.057334	145.982	287.398	168.88	2.1663e-117	11.4091	up
chc01G000210.1	chh02G027510.1	0	0	0	1134	986	905	0	0	0	8.90844	8.90511	7.92259	5.86108e-93	Inf	up
chc01G000200.1	chh02G027520.1	0	0	0	441	416	409	0	0	0	3.83864	4.12907	3.95555	2.481e-54	Inf	up
chc01G000220.1	chh02G027500.1	69	85	251	0	0	0	0.245872	0.348866	1.00672	0	0	0	2.68362e-05	#NAME?	down
chc01G000230.1	chh02G027490.1	48	63	111	589	522	566	0.84555	1.26602	2.17972	7.24929	7.13261	7.3666	6.30499e-20	3.05339	up
chc01G000240.1	chh02G027480.1	675	512	604	43	68	39	3.08022	2.66821	3.06372	0.152831	0.280371	0.154333	1.9214e-22	-3.38939	down
chc01G000260.1	chh02G027460.1	231	173	162	29	41	81	2.8412	2.42672	2.21143	0.32028	0.514354	0.989993	0.00012989	-1.7216	down
chc01G000280.1	chh02G027450.1	2	3	5	184	238	249	0.014689	0.025185	0.039223	10.744	12.8263	11.9268	4.69459e-26	6.21543	up
chc01G000310.1	chh02G027420.1	3	4	0	840	622	785	0.037527	0.066751	0	9.47771	7.68097	10.31	1.14411e-70	8.48778	up
chc01G000320.1	chh02G027410.1	331	6	2	710	438	659	4.00703	0.075664	0.024014	16.2703	12.1235	18.0118	2.27764e-07	2.68361	up
chc01G000330.1	chh02G027400.1	5	5	7	647	491	528	0.325202	0.375928	0.500332	4.08029	3.53333	3.70459	2.30228e-51	6.75799	up
chc01G000350.1	chh02G027390.1	0	0	0	346	318	140	0	0	0	4.13119	4.33318	1.84992	1.59352e-16	Inf	up
chc01G000370.1	chh02G027370.1	333	206	265	1272	1659	1148	2.00636	1.57134	1.80116	7.46494	10.9698	7.32628	1.66872e-09	2.53038	up
chc01G000380.1	chh02G027360.1	9	8	29	689	470	598	0.142955	0.15919	0.557157	6.60717	5.07194	6.28477	1.10343e-42	5.38012	up
chc01G000390.1	chh02G027350.1	4	3	1	273	326	223	0.388092	0.358782	0.071233	1.86947	2.65074	1.84385	1.02581e-29	6.87991	up
chc01G000400.1	chh02G027340.1	6	6	2	377	265	292	0.511791	0.622743	0.152249	8.0914	6.38966	6.55181	1.62319e-32	6.22136	up
chc01G000410.1	chh02G027330.1	1515	1629	1345	257	233	210	7.22586	8.89663	7.18262	3.04964	3.15795	2.76835	4.42952e-20	-2.52447	down
chc01G000420.1	chh02G027320.1	196	337	133	58	65	71	1.63569	3.21936	1.23667	0.515988	0.665264	0.701087	0.026017	-1.62503	down
chc01G000450.1	chh02G027290.1	59	48	64	1954	1642	1699	0.768994	0.706522	0.931226	30.3594	29.1433	29.354	9.6731e-62	5.10929	up
chc01G000460.1	chh02G027280.1	1	8	8	1203	1165	1123	0.015815	0.218354	0.210923	108.072	119.516	112.146	1.47701e-83	7.79035	up
chc01G000470.1	chh02G027270.1	13	6	5	2563	1957	2352	0.166672	0.080046	0.059754	19.139	17.9697	22.1181	6.06387e-110	8.35112	up
chc01G000480.1	chh02G027260.1	0	0	0	863	1225	895	0	0	0	7.94513	12.9313	9.18953	7.55272e-40	Inf	up
chc01G000490.1	chh02G027250.1	0	0	0	94	137	121	0	0	0	1.70339	2.82238	2.42676	4.23573e-22	Inf	up
chc01G000510.1	chh02G027230.1	2	8	0	1851	1475	1403	0.006545	0.056961	0	27.8533	26.2966	23.7525	1.11912e-102	9.00349	up
chc01G000530.1	chh02G027200.1	0	0	2	50	49	51	0	0	0.025467	1.32519	1.46295	1.49287	1.59753e-12	6.33695	up
chc01G000520.1	chh02G027210.1	5	13	11	5526	4259	4552	0.051056	0.183013	0.151989	38.8691	34.2181	35.6109	1.42356e-132	9.06886	up
chc01G000540.1	chh02G027190.1	7	3	6	199	157	156	0.05587	0.02654	0.060227	2.45612	2.18985	2.11646	2.61227e-18	5.17247	up
chc01G000550.1	chh02G027180.1	0	0	1	150	159	124	0	0	0.004033	1.43587	1.74908	1.34814	1.00984e-23	8.86933	up
chc01G000560.1	chh02G027170.1	3	4	2	435	382	430	0.020998	0.029858	0.011897	3.16755	3.17796	3.55444	5.89264e-45	7.26765	up
chc01G000570.1	chh02G027160.1	185	446	203	1351	512	1022	0.759473	2.09403	0.927278	13.1863	5.49506	11.1119	0.000803859	1.89284	up
chc01G000580.1	chh02G027150.1	28	42	23	0	0	0	3.04213	5.2802	2.70272	0	0	0	1.3179e-10	#NAME?	down
chc01G000590.1	chh02G027140.1	17	19	15	877	772	856	0.416731	0.528699	0.416167	13.4265	13.3548	14.5705	6.64894e-55	5.77302	up
chc01G000610.1	chh02G027120.1	1	1	1	203	176	149	0.019842	0.005814	0.02846	1.39155	1.4083	1.143	3.02008e-25	7.61373	up
chc01G000620.1	chh02G027110.1	296	205	203	3	0	0	6.21499	4.91347	4.74656	0.06735	0	0	9.32386e-28	-7.82113	down
chc01G000630.1	chh02G027100.1	145	69	121	1621	1401	1556	1.29646	0.700433	1.20657	8.95505	9.08876	9.58152	2.67123e-41	3.94789	up
chc01G000640.1	chh02G027090.1	0	0	0	39473	15432	28854	0	0	0	405.084	181.001	329.642	1.56156e-42	Inf	up
chc01G000650.1	chh02G027080.1	0	3	0	1849	1809	1498	0	0.015927	0	16.3974	18.2562	14.784	5.57969e-114	10.8353	up
chc01G000680.1	chh02G027050.1	111	110	135	2734	2440	2702	0.964173	1.09705	1.30714	13.3751	14.0302	14.6913	4.85115e-58	4.62037	up
chc01G000700.1	chh02G027030.1	3	4	3	117	93	99	0.021268	0.041208	0.024367	0.720812	0.654027	0.675372	5.62413e-14	5.0936	up
chc01G000710.1	chh02G027020.1	13	6	11	2801	2454	2886	0.101074	0.053378	0.09442	16.585	16.4469	18.9986	1.27588e-113	8.26042	up
chc01G000720.1	chh02G027010.1	2	0	1	1027	873	881	0.015354	0	0.002619	8.39644	8.15138	8.0099	1.53292e-84	10.0782	up
chc01G000740.1	chh02G026990.1	11	2	4	2524	2394	2450	0.10511	0.021459	0.037855	7.47825	8.07317	8.03497	2.65111e-117	8.97966	up
chc01G000750.1	chh02G026980.1	96	54	76	0	0	5	0.914069	0.584621	0.79847	0	0	0.142992	6.35541e-12	-5.31642	down
chc01G000770.1	chh02G026960.1	225	216	181	730	631	560	1.2978	1.41872	1.1589	6.68953	6.58565	4.84958	2.54279e-09	1.78595	up
chc01G000790.1	chh02G026950.1	0	0	0	47	13	18	0	0	0	0.40674	0.121472	0.166491	3.15341e-05	Inf	up
chc01G000800.1	chh02G026940.1	0	0	0	1506	968	1240	0	0	0	14.1736	10.4072	12.9851	1.20091e-102	Inf	up
chc01G000810.1	chh02G026930.1	27	13	36	5996	6463	6631	1.8151	0.984566	2.70339	82.0205	100.989	100.902	8.47212e-121	8.1433	up
chc01G000830.1	chh02G026910.1	0	0	0	297	190	222	0	0	0	3.644	2.65239	3.03027	4.58183e-35	Inf	up
chc01G000840.1	chh02G026900.1	15	5	37	308	396	262	0.184167	0.058886	0.50748	4.43649	5.532	3.56048	2.48247e-15	4.2464	up
chc01G000850.1	chh02G026890.1	0	0	0	1417	1070	1340	0	0	0	13.1768	11.4728	13.9613	3.52247e-104	Inf	up
chc01G000860.1	chh02G026880.1	30	28	34	1954	1316	1608	0.873752	0.932711	1.09872	17.0291	14.2553	16.7216	8.21634e-72	5.87294	up
chc01G000870.1	chh02G026870.1	51	33	48	0	0	0	0.449247	0.33072	0.479076	0	0	0	9.12999e-13	#NAME?	down
chc01G000910.1	chh02G026830.1	6	3	4	1663	1273	1404	0.270182	0.10521	0.175802	27.1532	23.7949	25.5468	2.89846e-96	8.55813	up
chc01G000920.1	chh02G026820.1	32	11	51	17238	15926	14656	1.02687	0.411901	1.85166	232.285	245.116	219.681	7.45748e-128	9.15363	up
chc01G000930.1	chh02G026810.1	30	24	32	372	349	427	2.51019	2.2361	2.94002	2.55821	2.73935	3.26975	2.5947e-22	3.90087	up
chc01G000940.1	chh02G026800.1	113	138	136	14	2	1	0.499151	0.696659	0.671821	0.144935	0.023964	0.006772	2.87064e-12	-4.44238	down
chc01G000960.1	chh02G026780.1	1	6	4	1895	2085	1774	0.02462	0.353961	0.223442	17.8688	24.5976	19.2949	4.17097e-111	9.14842	up
chc01G000970.1	chh02G026750.1	42	43	46	1	1	18	1.2514	1.45373	1.52101	0.00899	0.013952	0.386036	0.000111753	-2.55061	down
chc01G001040.1	chh02G026720.1	0	0	0	326	471	451	0	0	0	2.72652	4.79898	4.2174	1.50467e-37	Inf	up
chc01G001050.1	chh02G026710.1	112	69	89	46	8	47	1.35644	0.95847	1.20346	0.410862	0.072517	0.461094	0.0239849	-1.28599	down
chc01G001080.1	chh02G026690.1	21	13	11	32937	31327	28400	0.17194	0.120728	0.101842	428.836	465.868	411.323	8.36758e-135	11.1911	up
chc01G001090.1	chh02G026680.1	97	132	99	287	539	388	0.847254	1.3222	0.9638	2.62232	5.62106	3.93787	0.000450051	2.06447	up
chc01G001100.1	chh02G026670.1	0	0	0	550	454	469	0	0	0	2.72828	2.56948	2.58953	2.10828e-60	Inf	up
chc01G001130.1	chh02G026650.1	3	2	3	2127	1885	1891	0.017988	0.010578	0.024665	12.3608	12.5878	12.635	8.115e-115	9.69205	up
chc01G001140.1	chh02G026640.1	8	6	11	1986	1688	1775	0.081215	0.066081	0.128543	11.8418	12.9284	13.0546	3.06941e-99	7.92153	up
chc01G001150.1	chh02G026630.1	0	3	0	35	28	42	0	0.049337	0	0.467258	0.43029	0.629781	3.96219e-10	5.21104	up
chc01G001160.1	chh02G026620.1	5	5	5	586	547	571	0.03634	0.040771	0.040857	5.96097	6.33162	6.43033	1.85093e-53	6.98567	up
chc01G001210.1	chh02G026570.1	0	0	0	327	253	304	0	0	0	4.39316	3.87969	4.54948	1.75468e-41	Inf	up
chc01G001230.1	chh02G026550.1	9	4	2	235	605	538	0.081252	0.042064	0.020632	1.99424	5.67519	5.14657	1.00477e-09	6.76306	up
chc01G001240.1	chh02G026540.1	14	31	43	487	412	439	0.110017	0.272677	0.375408	4.03988	4.26728	4.3199	4.89934e-26	4.04926	up
chc01G001250.1	chh02G026530.1	5	0	0	410	509	430	0.438296	0	0	5.72797	8.1359	6.69132	3.69819e-51	8.37619	up
chc01G001260.1	chh02G026520.1	15	37	52	101	107	117	1.29983	3.82648	5.24059	2.08625	2.65007	2.78084	0.000575872	1.7729	up
chc01G001270.1	chh02G026510.1	0	0	0	132	171	180	0	0	0	1.66049	2.44083	2.52224	7.10133e-27	Inf	up
chc01G001280.1	chh02G026500.1	5	1	2	841	596	916	0.044931	0.005271	0.01242	2.22233	1.79678	2.69122	5.09575e-69	8.40618	up
chc01G001290.1	chh02G026490.1	29	12	17	808	720	766	0.495863	0.221395	0.313057	4.12183	4.16977	4.59755	1.47054e-49	5.49435	up
chc01G001300.1	chh02G026480.1	0	0	0	166	194	108	0	0	0	1.60336	2.03576	1.03403	4.98184e-21	Inf	up
chc01G001310.1	chh02G026470.1	17	24	11	218	365	315	0.265197	0.43577	0.191436	1.82557	3.49368	2.94441	4.02042e-12	4.28601	up
chc01G001320.1	chh02G026460.1	0	0	0	870	1219	199	0	0	0	11.1752	17.9691	2.93014	3.32621e-08	Inf	up
chc01G001340.1	chh02G026440.1	2	0	1	1828	1408	2136	0.0191	0	0.009199	6.1789	5.38365	7.09173	1.2303e-85	11.0257	up
chc01G001360.1	chh02G026420.1	6	16	17	528	476	620	0.096639	0.287937	0.29391	6.26685	6.5503	8.33901	5.81076e-42	5.50375	up
chc01G001370.1	chh02G026410.1	5	1	0	1186	566	1042	0.345292	0.035059	0	9.37439	5.41827	9.28099	1.22919e-32	9.09325	up
chc01G001380.1	chh02G026400.1	61	40	59	768	575	625	0.976612	0.72668	1.05363	4.85818	4.27657	4.41514	9.03577e-29	3.7798	up
chc01G001390.1	chh02G026390.1	0	0	0	6939	5004	5997	0	0	0	50.5652	40.5112	47.433	7.49211e-162	Inf	up
chc01G001410.1	chh02G026380.1	22	13	4	293	177	196	0.283136	0.192272	0.058534	3.02157	2.22147	2.26414	2.35855e-17	4.27552	up
chc01G001420.1	chh02G026370.1	23	23	19	747	608	671	0.114375	0.128185	0.105181	3.46042	3.17503	3.39221	2.95936e-43	5.11776	up
chc01G001430.1	chh02G026360.1	0	0	0	80	51	119	0	0	0	1.0655	0.769802	1.76277	3.27869e-13	Inf	up
chc01G001440.1	chh02G026350.1	4	16	76	678	437	527	0.044754	0.235995	1.10727	2.63057	2.65705	2.30326	9.25373e-31	4.19171	up
chc01G001450.1	chh02G026340.1	3	2	3	864	730	632	0.033203	0.026216	0.047422	12.6621	12.2322	10.2971	1.82253e-69	8.28264	up
chc01G001460.1	chh02G026330.1	1	3	4	42	32	82	0.003924	0.058951	0.083614	0.58941	0.499703	1.27885	2.36852e-05	4.40178	up
chc01G001470.1	chh02G026320.1	10	11	12	7699	6233	6320	0.040258	0.049711	0.053433	67.7716	62.6707	61.8814	1.56664e-137	9.40793	up
chc01G001480.1	chh02G026310.1	5	6	3	4168	2930	3345	0.204876	0.277481	0.098392	36.1856	29.0471	32.3014	1.17433e-132	9.69172	up
chc01G001490.1	chh02G026300.1	0	0	0	212	181	174	0	0	0	2.63198	2.80962	2.5243	6.67185e-30	Inf	up
chc01G001500.1	chh02G026290.1	0	0	0	5363	3298	4767	0	0	0	33.1024	23.5717	32.9712	9.32956e-120	Inf	up
chc01G001510.1	chh02G026280.1	3	0	0	287	226	257	0.01939	0	0	4.27106	3.83795	4.24108	6.78017e-34	8.2864	up
chc01G001520.1	chh02G026270.1	644	472	549	3865	3702	3671	4.20979	3.36074	4.0055	27.5389	30.1167	29.0782	7.66769e-29	2.92417	up
chc01G001530.1	chh02G026260.1	30	22	30	939	751	860	2.2561	1.85115	2.47916	10.6027	9.6815	10.7234	3.91029e-48	5.11776	up
chc01G001550.1	chh02G026240.1	5	0	1	1027	603	853	0.422201	0	0.002268	8.99176	6.02588	8.30182	1.78267e-67	8.9326	up
chc01G001560.1	chh02G026230.1	0	0	0	3400	3772	3363	0	0	0	29.3536	37.1948	32.2995	2.438e-148	Inf	up
chc01G001580.1	chh02G026210.1	2	1	0	131	79	210	0.013865	0.00841	0	1.59516	1.07901	2.9215	4.40122e-10	7.33665	up
chc01G001590.1	chh02G026200.1	90	82	111	1	1	1	0.385577	0.398325	0.527028	0.075361	0.02043	0.007509	6.33772e-15	-6.401	down
chc01G001600.1	chh02G026190.1	0	2	0	1508	533	884	0	0.009485	0	10.1689	3.87279	6.34875	2.7404e-18	10.5638	up
chc01G001610.1	chh02G026180.1	0	0	0	189	173	162	0	0	0	6.93392	7.2555	6.62529	2.56051e-28	Inf	up
chc01G001620.1	chh02G026170.1	0	0	0	285	267	256	0	0	0	1.39732	1.49221	1.39737	7.71661e-39	Inf	up
chc01G001630.1	chh02G026160.1	69	44	56	392	272	324	0.800003	0.578468	0.721672	4.61285	3.66458	4.07552	2.45654e-12	2.70863	up
chc01G001640.1	chh02G026140.1	0	0	0	654	548	580	0	0	0	5.32302	5.08997	5.24785	1.43826e-68	Inf	up
chc01G001650.1	chh02G026130.1	6	0	18	1484	1370	1422	0.050884	0	0.190098	19.0918	20.1291	20.3539	9.43815e-89	7.62648	up
chc01G001660.1	chh02G026120.1	0	0	0	4875	3338	3695	0	0	0	15.0937	11.8483	12.7161	3.20374e-152	Inf	up
chc01G001670.1	chh02G026110.1	31	42	43	730	568	770	0.265086	0.420287	0.415602	13.7968	12.2434	16.1776	2.88907e-35	4.29523	up
chc01G001680.1	chh02G026100.1	123	54	109	8423	10339	8834	1.02614	0.512708	1.0121	54.3215	76.6128	63.3433	9.86404e-61	6.78121	up
chc01G001690.1	chh02G026090.1	0	0	0	3696	2948	2337	0	0	0	44.6326	40.6984	31.4202	3.24143e-94	Inf	up
chc01G001700.1	chh02G026080.1	0	0	0	458	397	434	0	0	0	8.24382	8.14644	8.69037	5.39125e-55	Inf	up
chc01G001710.1	chh02G026070.1	0	0	0	560	636	637	0	0	0	13.9503	18.1024	17.6553	5.37024e-70	Inf	up
chc01G001720.1	chh02G026060.1	0	0	0	2836	3094	3021	0	0	0	45.5321	57.6932	53.1025	1.60048e-142	Inf	up
chc01G001730.1	chh02G026050.1	0	0	0	3181	1875	2567	0	0	0	23.3124	15.7053	20.8218	3.18287e-97	Inf	up
chc01G001770.1	chh02G026020.1	0	0	0	1059	939	933	0	0	0	8.79338	8.89744	8.60964	1.81392e-91	Inf	up
chc01G001780.1	chh02G026010.1	0	0	6	151	119	174	0	0	0.122154	0.819906	0.737886	1.2435	2.83922e-20	6.31014	up
chc01G001810.1	chh02G025980.1	360	421	314	2713	2648	2584	2.28247	3.04497	2.21346	25.2681	28.175	26.7767	3.76217e-30	3.01679	up
chc01G001820.1	chh02G025970.1	3	3	0	2097	2034	2384	0.032389	0.032023	0	14.8511	16.4882	18.8126	3.03597e-121	10.2707	up
chc01G001860.1	chh02G025930.1	110	108	120	1882	991	1793	0.565745	0.634233	0.688456	17.1024	10.3483	18.1893	7.61718e-17	3.9242	up
chc01G001870.1	chh02G025920.1	0	0	0	2143	1569	2016	0	0	0	23.5644	19.7124	24.6622	1.85357e-123	Inf	up
chc01G001880.1	chh02G025910.1	0	0	0	225	208	246	0	0	0	1.38457	1.48263	1.09959	4.18963e-34	Inf	up
chc01G001890.1	chh02G025900.1	8	12	1	123	151	156	0.106613	0.170625	0.008052	0.70474	1.0159	0.987241	1.87202e-14	4.52775	up
chc01G001900.1	chh02G025890.1	62	32	39	1900	815	1724	0.616075	0.359325	0.433168	16.0314	7.83251	16.2009	2.27531e-14	5.21842	up
chc01G001910.1	chh02G025880.1	5	4	6	3687	2705	2827	0.338447	0.314256	0.510383	27.6674	23.1773	23.5965	1.76805e-127	9.41276	up
chc01G001920.1	chh02G025870.1	737	343	590	1939	1518	1630	7.3751	3.92004	6.56243	8.42175	7.68377	7.45634	8.09744e-12	1.77974	up
chc01G001930.1	chh02G025860.1	31	49	52	511	561	516	0.261658	0.465951	0.480237	6.67547	8.56442	7.52881	1.22248e-25	3.73456	up
chc01G001960.1	chh02G025830.1	0	0	0	182	221	182	0	0	0	2.19162	3.04232	2.43971	1.10451e-30	Inf	up
chc01G001970.1	chh02G025820.1	52	117	140	8	22	19	0.517825	1.34063	1.55667	0.185362	0.6236	0.519983	0.00185096	-2.49296	down
chc01G001980.1	chh02G025810.1	0	0	0	910	596	708	0	0	0	9.68498	8.63357	9.68021	3.58977e-78	Inf	up
chc01G002000.1	chh02G025790.1	58	19	28	842	749	705	0.391153	0.142385	0.210325	4.84248	4.92874	4.51737	2.37205e-40	4.6491	up
chc01G002010.1	chh02G025780.1	8	5	7	577	324	438	0.506201	0.305459	0.474249	3.76052	2.40781	3.17606	1.63888e-40	6.21688	up
chc01G002020.1	chh02G025770.1	77	94	52	4	0	6	0.594863	0.839985	0.444104	0.166233	0	0.355824	8.78787e-10	-4.36448	down
chc01G002030.1	chh02G025760.1	3	7	3	894	644	704	0.024718	0.06518	0.030785	7.7872	6.40554	6.81653	4.63829e-66	7.55516	up
chc01G002040.1	chh02G025750.1	47	30	39	697	681	470	0.756275	0.540566	0.69088	3.10948	3.53662	2.43712	1.73967e-24	4.16733	up
chc01G002050.1	chh02G025740.1	0	0	0	875	689	692	0	0	0	2.90111	2.62333	2.543	3.84126e-79	Inf	up
chc01G002060.1	chh02G025730.1	28	20	20	934	709	645	2.07123	1.6589	1.68399	5.60691	4.85672	4.30562	5.2412e-47	5.236	up
chc01G002080.1	chh02G025710.1	17	19	15	6869	7459	6443	0.138381	0.185911	0.134497	34.6333	42.4998	36.6067	2.66791e-130	8.8328	up
chc01G002090.1	chh02G025700.1	1	1	5	545	636	661	0.110725	0.069727	0.541269	3.47826	4.63814	4.69789	3.15101e-62	8.17638	up
chc01G002120.1	chh02G025670.1	407	450	382	32	56	66	3.75185	3.92143	3.99828	0.265103	0.515181	0.608523	3.38956e-14	-2.83058	down
chc01G002130.1	chh02G025660.1	14	18	21	458	290	384	0.115979	0.169836	0.18701	3.58946	2.70299	3.33366	6.6555e-27	4.54741	up
chc01G002150.1	chh02G025640.1	9	9	12	1812	1704	1770	0.235348	0.266617	0.352417	14.9993	16.0068	15.7458	2.55172e-95	7.61396	up
chc01G002140.1	chh02G025650.1	10	11	16	318	101	168	0.076815	0.093674	0.142552	3.68235	1.24864	2.26935	1.00206e-05	4.09369	up
chc01G002170.1	chh02G025630.1	0	0	0	301	155	181	0	0	0	2.83065	1.51661	1.87691	1.28373e-27	Inf	up
chc01G002180.1	chh02G025620.1	6	8	6	48	39	48	0.539917	0.798514	0.601604	0.588518	0.540938	0.651952	1.0016e-05	2.90041	up
chc01G002190.1	chh02G025610.1	1	3	4	129	97	66	0.008467	0.078134	0.109624	0.825205	0.711298	0.469911	3.24737e-14	5.2995	up
chc01G002200.1	chh02G025600.1	0	0	0	174	93	104	0	0	0	1.02199	0.626509	0.683118	1.19145e-22	Inf	up
chc01G002210.1	chh02G025580.1	0	0	0	24	15	16	0	0	0	0.354598	0.259064	0.272393	2.78824e-11	Inf	up
chc01G002220.1	chh02G025570.1	0	1	0	1322	1079	1073	0	0.008097	0	21.0791	19.6491	19.029	8.64893e-98	11.8433	up
chc01G002230.1	chh02G025560.1	806	661	952	0	0	0	3.26535	3.05788	4.28769	0	0	0	5.76092e-63	#NAME?	down
chc01G002240.1	chh02G025550.1	0	0	14	990	1108	1142	0	0	0.203679	14.9145	18.7655	18.8905	3.61911e-82	7.96765	up
chc01G002250.1	chh02G025540.1	0	0	0	2292	1567	1785	0	0	0	23.4777	19.2047	20.6206	9.79294e-123	Inf	up
chc01G002270.1	chh02G025520.1	8	6	5	420	281	364	0.251028	0.189293	0.150925	6.33698	4.84586	6.11076	2.50947e-34	5.97	up
chc01G002280.1	chh02G025340.1	0	0	0	783	692	545	0	0	0	7.81297	7.95958	6.16368	3.56684e-74	Inf	up
chc01G002290.1	chh02G025500.1	0	0	0	86	130	86	0	0	0	1.10553	1.92082	1.23082	2.92961e-18	Inf	up
chc01G002320.1	chh02G025470.1	5	4	1	240	142	143	0.057595	0.050967	0.00641	4.00073	2.70046	2.65549	6.20057e-21	5.8811	up
chc01G002340.1	chh02G025450.1	2	0	0	35	20	19	0.100165	0	0	0.306978	0.192803	0.177558	9.40812e-10	5.47713	up
chc01G002350.1	chh02G025440.1	96	61	75	291	275	213	0.400971	0.292286	0.348576	3.23266	3.48788	2.62929	1.33669e-06	1.92122	up
chc01G002360.1	chh02G025430.1	55	31	34	17323	16204	17017	0.999934	0.632962	0.676877	167.339	178.778	182.858	7.5566e-123	8.90032	up
chc01G002370.1	chh02G025420.1	5	4	3	60	95	42	0.046409	0.043103	0.029718	0.806706	1.46135	0.631334	1.05011e-05	4.23266	up
chc01G002380.1	chh02G025410.1	0	0	0	417	178	276	0	0	0	3.17501	1.542	2.33307	3.8678e-23	Inf	up
chc01G002390.1	chh02G025400.1	130	137	137	389	348	310	0.221356	0.267534	0.259197	7.23642	7.39968	6.42823	1.02103e-05	1.52743	up
chc01G002400.1	chh02G025390.1	0	0	0	76053	68509	79289	0	0	0	935.343	962.353	1084.72	1.92076e-137	Inf	up
chc01G002430.1	chh02G025360.1	0	0	0	519	554	468	0	0	0	7.6547	9.30098	7.67346	1.86189e-62	Inf	up
chc01G002420.1	chh02G025370.1	0	5	3	5500	6142	5902	0	0.140369	0.066676	82.4134	105.115	98.3746	2.87885e-151	11.1996	up
chc01G002440.1	chh02G025350.1	111	70	84	16	20	14	1.32407	0.952989	1.11893	0.195214	0.275833	0.181217	0.00011269	-2.21962	down
chc01G002460.1	chh02G025330.1	33	28	5	40	88	75	0.311754	0.299252	0.052539	0.439904	1.09673	0.908248	0.00931301	1.83715	up
chc01G002480.1	chh02G025320.1	3	0	2	785	663	609	0.036403	0	0.020314	5.4215	5.25297	4.68024	1.26885e-68	8.89318	up
chc01G002490.1	chh02G025300.1	57	37	46	168	150	114	2.86347	2.15827	2.60167	1.7478	1.77604	1.30802	0.000207003	1.79558	up
chc01G002530.1	chh02G025260.1	261	205	212	2337	1912	2027	0.895501	0.803995	0.810222	21.6742	20.1605	20.8958	6.30472e-35	3.37289	up
chc01G002540.1	chh02G025250.1	130	152	115	4	24	16	2.31995	3.10286	2.27219	0.018677	0.164488	0.103646	5.57608e-08	-2.96273	down
chc01G002550.1	chh02G025240.1	25	37	25	248	202	245	0.358541	0.591931	0.386949	2.84695	2.65554	3.13787	2.85633e-12	3.14073	up
chc01G002570.1	chh02G025230.1	0	1	0	1504	1223	1130	0	0.005092	0	4.29995	3.99314	3.59235	8.25251e-103	11.9938	up
chc01G002580.1	chh02G025220.1	1	2	3	1115	824	1064	0.014638	0.04138	0.040707	10.648	9.32056	11.7516	7.35391e-85	9.08707	up
chc01G002590.1	chh02G025200.1	8	7	7	319	325	365	0.388344	0.381093	0.379983	4.61661	5.52827	5.97551	1.01909e-31	5.68635	up
chc01G002600.1	chh02G025190.1	9	7	1	246	164	213	0.039532	0.035013	0.00381	1.84295	1.46433	1.78227	1.84669e-21	5.37443	up
chc01G002610.1	chh02G025180.1	0	0	0	160	73	96	0	0	0	0.785136	0.406296	0.521667	8.63393e-19	Inf	up
chc01G002620.1	chh02G025170.1	159	167	175	21	29	20	1.14875	1.38541	1.40516	0.220386	0.601778	0.200278	1.19948e-07	-2.6686	down
chc01G002650.1	chh02G025140.1	51	12	25	241	192	184	0.386757	0.100328	0.210487	1.06035	0.954738	0.908854	1.67508e-10	3.00945	up
chc01G002660.1	chh02G025130.1	0	6	2	652	609	606	0	0.064292	0.010542	2.1889	2.33471	2.27019	7.11034e-62	7.95793	up
chc01G002670.1	chh02G025120.1	0	0	0	1885	1569	1756	0	0	0	16.0117	15.1342	16.5771	4.70126e-119	Inf	up
chc01G002710.1	chh02G025070.1	1	0	3	103	36	50	0.009451	0	0.04027	1.30326	0.511309	0.708526	2.6412e-07	5.67235	up
chc01G002720.1	chh02G025060.1	30	35	56	584	436	460	0.2496	0.326947	0.518293	6.22096	5.31001	5.45266	8.61872e-25	3.74695	up
chc01G002740.1	chh02G025040.1	89	84	88	1503	1167	1421	5.88342	6.29371	6.44088	10.0097	8.82973	10.3558	5.70219e-43	4.12288	up
chc01G002750.1	chh02G025030.1	0	0	0	621	450	556	0	0	0	7.315	6.05391	7.2927	1.55494e-64	Inf	up
chc01G002760.1	chh02G025010.1	18	1	14	36	32	18	0.126198	0.0001	0.110918	0.466989	0.475851	0.256218	0.0167822	1.58107	up
chc01G002770.1	chh02G024990.1	121	97	130	1493	1392	1448	0.535158	0.492138	0.640137	6.71851	7.11498	7.20103	1.08713e-38	3.79969	up
chc01G002830.1	chh02G024940.1	0	0	0	256	286	259	0	0	0	3.22351	4.38451	3.64301	1.15713e-38	Inf	up
chc01G002840.1	chh02G024930.1	207	160	154	1833	1490	1890	2.75888	2.44299	2.28929	10.9852	10.7814	13.4803	1.68636e-35	3.48768	up
chc01G002860.1	chh02G024920.1	2	3	2	564	461	443	0.029823	0.035359	0.030764	4.35703	4.06854	3.8089	1.26443e-52	7.85404	up
chc01G002870.1	chh02G024910.1	0	0	0	216	213	152	0	0	0	2.67604	3.00782	2.09562	1.82018e-30	Inf	up
chc01G002890.1	chh02G024890.1	139	95	91	220	359	274	1.51731	1.17494	1.10444	3.14136	5.90352	4.37266	0.000497513	1.58929	up
chc01G002900.1	chh02G024880.1	28	18	27	532	396	422	2.55153	1.79351	2.65057	3.2332	2.74192	2.90237	1.95e-28	4.36828	up
chc01G002920.1	chh02G024870.1	33	27	30	3452	3011	3252	0.144653	0.132532	0.145871	42.0006	42.1191	44.2636	3.21552e-99	6.91599	up
chc01G002940.1	chh02G024850.1	3	0	0	30	24	14	0.248909	0	0	0.242644	0.219458	0.13006	9.68668e-09	4.78351	up
chc01G002950.1	chh02G024840.1	463	557	384	1142	1282	1228	6.33886	8.71584	5.82228	11.0195	14.132	13.1819	6.79564e-09	1.54223	up
chc01G002960.1	chh02G024830.1	11	5	9	70	150	258	0.115782	0.051234	0.100451	0.577009	1.40983	2.3698	0.000232577	4.4598	up
chc01G002990.1	chh02G024800.1	0	0	0	650	530	636	0	0	0	3.21964	2.99882	3.50569	2.17191e-69	Inf	up
chc01G003000.1	chh02G024790.1	76	27	57	0	0	0	1.11687	0.440638	0.930356	0	0	0	1.16598e-10	#NAME?	down
chc01G003020.1	chh02G024770.1	0	0	0	137	154	175	0	0	0	0.991725	1.2717	1.40806	3.26233e-26	Inf	up
chc01G003030.1	chh02G024760.1	7	8	28	3759	2954	3180	0.084116	0.101428	0.384121	56.8661	51.0396	53.5073	8.36406e-115	7.96973	up
chc01G003050.1	chh02G024740.1	660	598	612	146	59	80	2.2996	2.38129	2.37131	1.47547	0.67671	0.895042	4.92975e-15	-2.58612	down
chc01G003080.1	chh02G024720.1	23	14	37	860	817	855	0.246201	0.168556	0.44542	13.2786	14.3921	14.6451	1.33704e-49	5.2541	up
chc01G003090.1	chh02G024710.1	0	0	0	29	20	17	0	0	0	0.484776	0.375773	0.310044	1.42623e-11	Inf	up
chc01G003100.1	chh02G024700.1	98	15	46	1	0	2	0.929978	0.153011	0.482833	0.006798	0	0.074047	0.00104176	-5.54901	down
chc01G003110.1	chh02G024690.1	43	32	33	1846	1461	1488	0.502718	0.430581	0.429334	14.1587	11.5561	12.6592	7.7153e-68	5.63578	up
chc01G003120.1	chh02G024680.1	0	0	0	570	494	572	0	0	0	3.83419	3.79099	4.27374	7.03364e-65	Inf	up
chc01G003130.1	chh02G024670.1	25	10	15	752	595	663	0.671884	0.312459	0.461709	8.73803	7.89982	8.56698	1.35202e-46	5.51326	up
chc01G003140.1	chh02G024660.1	42	61	100	762	679	716	1.04903	1.76306	2.81016	8.67844	8.83525	9.06688	1.02226e-27	3.54379	up
chc01G003170.1	chh02G024630.1	0	0	0	32	37	30	0	0	0	0.319539	0.432995	0.333794	1.29041e-12	Inf	up
chc01G003180.1	chh02G024620.1	45	13	32	2234	2361	2288	0.310197	0.100674	0.242296	15.2196	20.8272	19.7382	1.91774e-86	6.45361	up
chc01G003200.1	chh02G024600.1	3	9	8	479	499	463	0.019274	0.067642	0.053684	8.44816	9.97991	9.01697	1.62855e-44	6.29839	up
chc01G003210.1	chh02G024590.1	0	0	0	17	21	25	0	0	0	0.093265	0.133646	0.160006	2.13335e-11	Inf	up
chc01G003220.1	chh02G024580.1	20	36	27	0	1	0	0.172561	0.35689	0.261227	0	0.007798	0	1.13133e-09	-6.12175	down
chc01G003230.1	chh02G024570.1	1	5	11	629	674	543	0.013636	0.089558	0.212133	4.08545	5.00236	3.92512	1.09769e-55	6.8786	up
chc01G003240.1	chh02G024560.1	0	0	2	1572	1501	1495	0	0	0.105961	9.76696	10.6514	10.3311	1.58185e-109	11.2644	up
chc01G003260.1	chh02G024540.1	0	21	70	102	125	210	0	0.150931	0.496104	0.883554	1.23767	2.03105	0.000937492	2.37483	up
chc01G003270.1	chh02G024530.1	0	0	0	999	1180	1109	0	0	0	7.95411	10.7269	9.81567	3.75429e-95	Inf	up
chc01G003290.1	chh02G024520.1	0	0	0	27	15	20	0	0	0	0.465819	0.295367	0.383416	1.75946e-11	Inf	up
chc01G003300.1	chh02G024510.1	1	0	3	126	72	84	0.07562	0	0.284302	4.27293	2.80489	3.15783	6.578e-16	6.26932	up
chc01G003310.1	chh02G024500.1	0	0	0	371	367	417	0	0	0	1.45195	1.67671	1.91216	7.8184e-51	Inf	up
chc01G003320.1	chh02G024490.1	0	0	0	214	256	180	0	0	0	1.52801	2.08567	1.42613	4.0784e-33	Inf	up
chc01G003340.1	chh02G024470.1	7	14	7	61	78	52	0.076912	0.194187	0.086904	0.406052	0.647413	0.385143	3.09019e-06	2.92257	up
chc01G003370.1	chh02G024440.1	0	0	4	1987	2039	2097	0	0	0.099188	26.2583	31.3341	31.2076	1.00971e-120	10.6899	up
chc01G003380.1	chh02G024430.1	0	0	1	343	339	278	0	0	0.000357	2.95144	3.32873	2.6583	8.49036e-43	10.0151	up
chc01G003390.1	chh02G024420.1	2	0	3	2911	2568	2488	0.025894	0	0.041334	21.4013	21.1077	18.6589	8.34663e-131	10.8121	up
chc01G003410.1	chh02G024410.1	154	143	96	22	5	5	0.698481	0.738167	0.482955	0.478075	0.101369	0.102344	2.0969e-09	-3.5124	down
chc01G003420.1	chh02G024400.1	22	29	40	0	0	0	0.083649	0.12663	0.172917	0	0	0	5.29059e-11	#NAME?	down
chc01G003440.1	chh02G024370.1	0	0	0	931	763	667	0	0	0	4.12794	3.86731	3.28941	2.91811e-81	Inf	up
chc01G003450.1	chh02G024360.1	41	56	37	1421	1000	1217	0.384316	0.600096	0.385064	31.1055	24.9818	29.6217	1.45748e-52	4.90318	up
chc01G003460.1	chh02G024350.1	18	37	24	116	49	41	0.167136	0.404566	0.258695	1.55329	0.737395	0.59895	0.0407057	1.48266	up
chc01G003470.1	chh02G024340.1	828	794	620	2	4	0	2.81424	3.08052	2.34231	0.00833	0.029854	0	2.14414e-64	-8.34203	down
chc01G003480.1	chh02G024330.1	376	431	377	0	0	0	4.42553	5.78911	4.93344	0	0	0	3.30286e-46	#NAME?	down
chc01G003490.1	chh02G024320.1	107	96	112	1354	1009	1182	1.21213	1.24334	1.41328	9.98814	8.50067	9.69924	2.00182e-34	3.64317	up
chc01G003500.1	chh02G024310.1	517	521	463	1034	820	860	6.0111	6.9209	5.99639	7.09197	6.48181	6.55843	0.000210221	1.00739	up
chc01G003520.1	chh02G024290.1	0	0	0	71	87	84	0	0	0	1.53503	2.14014	2.01112	5.13058e-18	Inf	up
chc01G003540.1	chh02G024270.1	0	0	0	1280	1063	1174	0	0	0	10.9135	10.2912	11.2012	3.74703e-100	Inf	up
chc01G003560.1	chh02G024250.1	3	7	2	62	61	64	0.264495	0.650468	0.154202	0.351154	0.393746	0.40394	2.64443e-09	4.10205	up
chc01G003570.1	chh02G024240.1	7	0	8	1617	1127	1775	0.079942	0	0.104441	8.93455	6.70713	10.5766	1.20467e-68	8.41385	up
chc01G003580.1	chh02G024220.1	180	112	214	497	417	429	0.412127	0.292381	0.544433	2.99352	2.86524	2.87293	1.25926e-06	1.56802	up
chc01G003610.1	chh02G024190.1	0	1	1	1229	1156	1193	0	0.031336	0.019068	25.0864	26.9542	27.078	8.15358e-98	10.9016	up
chc01G003630.1	chh02G024170.1	11	0	3	1349	1228	1231	0.057792	0	0.013726	13.4742	14.2072	13.8032	1.60503e-89	8.33441	up
chc01G003640.1	chh02G024160.1	3	1	4	635	578	604	0.03197	0.006847	0.059546	5.81735	6.04755	6.15967	1.05304e-60	7.99592	up
chc01G003670.1	chh02G024130.1	232	240	192	1027	831	767	2.17987	2.56648	2.00678	10.2807	9.49431	8.54277	9.21908e-14	2.13693	up
chc01G003700.1	chh02G024100.1	0	0	0	5243	4406	4822	0	0	0	164.02	157.425	167.801	1.87095e-157	Inf	up
chc01G003710.1	chh02G024090.1	3	0	4	67	153	92	0.024695	0	0.037448	2.11824	5.55966	3.2626	4.19379e-07	5.6943	up
chc01G003720.1	chh02G024080.1	2	23	6	133	162	161	0.01065	0.250067	0.057711	6.21062	8.64408	8.36217	4.02542e-13	3.99154	up
chc01G003730.1	chh02G024070.1	0	0	0	518	497	628	0	0	0	4.37226	4.79005	5.89213	3.98337e-65	Inf	up
chc01G003740.1	chh02G024060.1	10	9	8	3706	2508	2991	0.07247	0.079665	0.066756	41.3415	32.5529	36.8942	7.7234e-120	8.56511	up
chc01G003750.1	chh02G024050.1	0	0	0	67	9	25	0	0	0	1.05082	0.157291	0.440577	0.00076937	Inf	up
chc01G003760.1	chh02G024040.1	3	0	6	10911	5293	7011	0.022842	0	0.065858	392.226	217.179	282.547	1.89372e-46	11.4715	up
chc01G003770.1	chh02G024030.1	2	10	6	48	76	83	0.017119	0.176156	0.094079	0.353199	0.640943	0.679861	1.85019e-08	3.65665	up
chc01G003780.1	chh02G024020.1	0	0	0	38	38	33	0	0	0	0.540834	0.605915	0.520271	5.44791e-13	Inf	up
chc01G003800.1	chh02G024010.1	66	56	75	1842	1741	1684	0.541003	0.525574	0.687061	10.256	11.075	10.431	2.47797e-58	4.90024	up
chc01G003810.1	chh02G024000.1	215	196	196	1221	1368	1661	2.3384	2.43441	2.3654	7.3192	9.36422	11.0773	8.1033e-21	2.97646	up
chc01G003840.1	chh02G023980.1	0	0	0	873	832	742	0	0	0	7.90916	8.60573	7.47126	5.06604e-83	Inf	up
chc01G003850.1	chh02G023970.1	0	0	1	25	30	33	0	0	0.008238	1.59197	2.17927	2.35168	4.55362e-11	6.57514	up
chc01G003860.1	chh02G023960.1	0	0	0	29	58	95	0	0	0	0.469416	1.07936	1.72059	1.36505e-07	Inf	up
chc01G003870.1	chh02G023950.1	5	7	5	176	61	133	0.042101	0.065599	0.045074	3.00138	1.18907	2.6018	2.06938e-08	4.55916	up
chc01G003880.1	chh02G023940.1	2	7	7	2327	2688	2120	0.006963	0.030005	0.031716	42.9987	56.8641	45.4661	1.18537e-76	8.92825	up
chc01G003900.1	chh02G023920.1	19	25	13	169	100	117	0.613025	0.929528	0.457398	4.1424	2.80502	3.18492	5.69796e-08	2.89673	up
chc01G003920.1	chh02G023900.1	6	17	7	2963	2731	2178	0.253821	0.808737	0.291754	12.9564	13.6391	10.592	3.77e-106	8.16419	up
chc01G003940.1	chh02G023880.1	0	0	0	173	102	78	0	0	0	1.44776	0.973947	0.721862	1.8463e-17	Inf	up
chc01G003950.1	chh02G023870.1	3	7	2	679	516	603	0.045648	0.10801	0.018791	5.17936	4.49535	5.11825	2.40845e-57	7.35728	up
chc01G003960.1	chh02G023860.1	0	0	0	926	1120	1193	0	0	0	20.5842	28.46	29.5046	4.98911e-76	Inf	up
chc01G003970.1	chh02G023850.1	0	0	0	224	174	201	0	0	0	2.42363	2.15355	2.42247	4.54556e-31	Inf	up
chc01G003980.1	chh02G023840.1	387	400	372	868	781	878	3.68927	4.35702	3.94243	7.82019	8.02801	8.79345	3.88277e-06	1.28096	up
chc01G003990.1	chh02G023830.1	91	106	127	23	46	12	0.760108	1.01103	1.17324	0.178839	0.417074	0.107792	0.00067056	-1.81662	down
chc01G004020.1	chh02G023800.1	0	0	0	30	35	34	0	0	0	0.286517	0.384054	0.365294	1.29122e-12	Inf	up
chc01G004040.1	chh02G023780.1	410	32	419	19	30	30	2.6406	0.235716	3.00396	0.230952	0.416222	0.404157	0.0205242	-3.23729	down
chc01G004050.1	chh02G023770.1	2	7	6	406	354	401	0.02085	0.116369	0.096297	4.08721	4.17858	4.65508	4.84465e-39	6.39173	up
chc01G004070.1	chh02G023740.1	45	24	20	968	902	860	1.74221	1.05299	0.874625	3.90659	4.15877	3.86122	2.2678e-49	5.12893	up
chc01G004090.1	chh02G023730.1	55	178	59	5835	6162	5465	0.233432	0.786316	0.276735	62.5435	75.1275	58.5111	4.2977e-86	6.03359	up
chc01G004100.1	chh02G023720.1	544	519	442	2240	1850	1838	3.99776	4.34804	3.59253	26.6879	25.2453	24.4946	1.5361e-16	2.13527	up
chc01G004110.1	chh02G023710.1	0	1	2	937	865	769	0	0.030175	0.093432	13.9034	14.5613	12.8164	6.17091e-81	9.84204	up
chc01G004120.1	chh02G023700.1	1	3	2	435	164	274	0.063583	0.231016	0.127545	5.51068	2.36299	3.85777	1.25098e-14	7.27579	up
chc01G004130.1	chh02G023690.1	0	0	0	568	513	396	0	0	0	4.88782	4.96517	3.73681	1.4538e-60	Inf	up
chc01G004170.1	chh02G023640.1	4	0	3	135	103	114	0.202256	0	0.183612	1.37863	1.20283	1.30028	1.15406e-16	5.85199	up
chc01G004180.1	chh02G023630.1	29	16	12	3521	2884	3572	1.30016	0.778399	0.597526	25.9027	23.6921	29.5549	8.77918e-110	7.63735	up
chc01G004190.1	chh02G023620.1	24	25	31	323	260	260	0.246597	0.298641	0.359422	6.08917	5.59876	5.44805	3.22718e-16	3.5436	up
chc01G004200.1	chh02G023610.1	162	146	124	1111	1166	1079	1.15253	1.18875	0.981943	8.22215	9.85194	8.8817	1.01895e-26	3.12738	up
chc01G004210.1	chh02G023600.1	0	0	0	420	488	421	0	0	0	4.41628	5.86066	4.92767	2.16752e-56	Inf	up
chc01G004230.1	chh02G023580.1	0	0	0	48	32	64	0	0	0	0.243322	0.183269	0.363417	2.60166e-14	Inf	up
chc01G004240.1	chh02G023570.1	5	7	11	698	460	590	0.036492	0.065128	0.09762	4.88698	3.63921	4.57486	2.44484e-50	6.37252	up
chc01G004250.1	chh02G023560.1	0	0	0	439	330	332	0	0	0	3.18463	2.73359	2.67273	6.73833e-49	Inf	up
chc01G004260.1	chh02G023550.1	42	23	28	157	78	110	0.34921	0.218855	0.259129	3.30255	1.87424	2.55867	9.15294e-05	2.04772	up
chc01G004270.1	chh02G023540.1	8	7	3	781	479	678	0.073462	0.070629	0.025145	14.3232	10.037	13.8293	7.24639e-57	6.91146	up
chc01G004280.1	chh02G023530.1	1	0	0	16	21	17	0.005927	0	0	0.138461	0.212872	0.168814	7.04016e-10	6.05754	up
chc01G004310.1	chh02G023500.1	0	0	0	5967	8578	8731	0	0	0	64.7277	106.291	105.356	5.68389e-63	Inf	up
chc01G004330.1	chh02G023480.1	49	15	18	59	68	59	0.15685	0.054132	0.061971	0.496303	0.648419	0.553715	0.0222566	1.39876	up
chc01G004340.1	chh02G023470.1	851	702	656	4462	4799	5012	4.34838	4.0538	3.69061	92.8946	114.133	116.077	1.44448e-27	2.86479	up
chc01G004350.1	chh02G023460.1	0	0	0	142	111	139	0	0	0	1.31404	1.16669	1.4239	1.86111e-23	Inf	up
chc01G004360.1	chh02G023450.1	0	0	2	1586	1624	1354	0	0	0.014754	12.4739	14.5893	11.8472	1.61694e-109	11.2658	up
chc01G004370.1	chh02G023440.1	0	0	0	133	171	122	0	0	0	1.54659	2.27133	1.57692	9.08243e-25	Inf	up
chc01G004380.1	chh02G023430.1	4	6	8	296	254	233	0.065692	0.11075	0.151198	3.24622	3.17561	2.8406	3.1654e-26	5.57736	up
chc01G004390.1	chh02G023420.1	29	56	36	162	183	163	0.291131	0.648846	0.398254	2.37855	3.06939	2.65999	1.95219e-06	2.21591	up
chc01G004400.1	chh02G023400.1	27	61	120	3751	2556	3117	0.211285	0.556987	1.06261	12.0421	9.35165	11.1161	6.53061e-78	5.61227	up
chc01G004410.1	chh02G023410.1	0	0	0	41	34	31	0	0	0	0.901708	0.858278	0.758388	6.79358e-13	Inf	up
chc01G004420.1	chh02G023390.1	1	0	3	2641	2662	2609	0.000127	0	0.029548	11.0841	12.6857	12.144	1.02264e-131	11.1026	up
chc01G004430.1	chh02G023380.1	6	12	0	270	363	306	0.120264	0.276958	0	2.15742	3.2866	2.69494	5.78872e-30	5.87029	up
chc01G004450.1	chh02G023360.1	0	0	0	59	95	47	0	0	0	1.1854	2.19135	1.0559	9.76393e-11	Inf	up
chc01G004460.1	chh02G023350.1	4	21	16	1854	1939	2094	0.113375	0.725786	0.531681	31.593	37.7363	39.6794	3.58476e-95	7.28312	up
chc01G004470.1	chh02G023340.1	33	26	21	1161	1000	924	0.216095	0.192323	0.150251	5.48561	5.3948	4.85625	6.70975e-56	5.43773	up
chc01G004490.1	chh02G023330.1	646	439	574	15	4	5	3.2484	2.51928	3.21323	0.619678	0.143023	0.187796	6.6091e-42	-5.99441	down
chc01G004500.1	chh02G023320.1	497	490	436	18	17	3	10.6245	11.9799	10.3811	0.077318	0.082941	0.010085	2.3854e-32	-5.06787	down
chc01G004510.1	chh02G023310.1	0	0	0	311	387	253	0	0	0	8.8268	12.5427	7.98543	2.96179e-32	Inf	up
chc01G004520.1	chh02G023300.1	0	0	0	960	773	884	0	0	0	7.74218	7.15008	7.87759	4.57715e-86	Inf	up
chc01G004530.1	chh02G023290.1	8	7	4	788	594	783	0.047638	0.044214	0.024564	4.89026	4.3787	4.97914	4.44484e-61	6.99734	up
chc01G004540.1	chh02G023280.1	151	113	110	311	182	196	1.08477	0.927747	0.874659	2.47192	1.64865	1.72672	0.00789083	1.03294	up
chc01G004550.1	chh02G023270.1	0	0	0	463	573	490	0	0	0	5.16249	7.29375	6.08308	3.57831e-61	Inf	up
chc01G004570.1	chh02G023250.1	0	0	0	1931	1400	1585	0	0	0	21.2692	17.7798	19.1798	3.31673e-116	Inf	up
chc01G004600.1	chh02G023200.1	0	0	0	978	1099	1149	0	0	0	85.4126	109.553	111.612	3.57434e-96	Inf	up
chc01G004720.1	chh12G000260.1	26	28	38	0	0	0	0.14934	0.183915	0.246207	0	0	0	1.79353e-11	#NAME?	down
chc01G006740.1	chh12G014970.1	202	140	135	0	0	0	4.32679	3.42962	3.22454	0	0	0	8.30168e-24	#NAME?	down
chc01G006760.1	chh12G014950.1	116	81	102	0	0	0	0.415778	0.329469	0.40364	0	0	0	3.1007e-18	#NAME?	down
chc01G006830.1	chh12G014850.1	0	0	0	44	44	42	0	0	0	0.220824	0.254344	0.23855	8.98858e-14	Inf	up
chc01G006850.1	chh12G014830.1	22	21	23	0	0	0	0.093846	0.097848	0.105532	0	0	0	9.47272e-11	#NAME?	down
chc01G006900.1	chh12G014780.1	0	0	0	50	36	37	0	0	0	1.20532	0.988946	0.977453	1.5847e-13	Inf	up
chc01G006930.1	chh12G014740.1	13	8	11	1152	2142	1046	0.160425	0.113	0.150947	6.9188	14.698	6.9876	1.40957e-10	7.28483	up
chc01G006940.1	chh12G014730.1	1	1	2	18	11	19	0.058588	0.07472	0.200316	0.186138	0.121102	0.214381	3.13631e-07	3.71552	up
chc01G006970.1	chh12G014700.1	13	18	16	45	38	54	0.151959	0.251517	0.211411	1.94622	1.86706	2.61744	0.00610865	1.68717	up
chc01G007000.1	chh12G014670.1	1	3	1	12	25	15	0.003259	0.025488	0.003623	0.141673	0.354575	0.203606	0.000203353	3.53889	up
chc01G007010.1	chh12G014660.1	2	1	1	16	34	26	0.012914	0.000179	0.004083	0.217288	0.519108	0.382165	2.55341e-06	4.4677	up
chc01G007020.1	chh12G014650.1	1	0	0	16	17	18	4.7e-05	0	0	0.089337	0.107554	0.11719	8.14394e-10	5.96675	up
chc01G007050.1	chh12G014620.1	173	142	116	0	1	0	0.949979	0.889838	0.703619	0	0.008497	0	3.65424e-21	-8.4676	down
chc01G007100.1	chh12G014570.1	0	0	0	33	10	11	0	0	0	0.322449	0.108819	0.11076	0.000133107	Inf	up
chc01G007140.1	chh12G014530.1	1	0	1	16	11	18	0.00619	0	0.000209	0.134257	0.101769	0.164411	1.14979e-08	4.6766	up
chc01G007150.1	chh12G014520.1	0	0	0	37	23	16	0	0	0	0.261125	0.180728	0.125589	6.76324e-11	Inf	up
chc01G007200.1	chh12G014470.1	21	19	21	0	0	0	0.177185	0.179146	0.200445	0	0	0	1.24183e-10	#NAME?	down
chc01G007260.1	chh12G014410.1	0	0	0	44	20	31	0	0	0	1.30205	0.648957	1.02627	1.49991e-12	Inf	up
chc01G007270.1	chh12G014400.1	11	2	0	60	43	56	0.12871	0.017129	0	0.635839	0.510273	0.653699	4.5493e-08	3.85881	up
chc01G007280.1	chh12G014390.1	2	0	0	46	29	22	0.018834	0	0	0.517555	0.378381	0.279846	1.39214e-10	5.87072	up
chc01G007350.1	chh12G014320.1	104	162	106	0	0	0	3.43222	6.12465	3.90831	0	0	0	4.96796e-19	#NAME?	down
chc01G007410.1	chh12G014260.1	2	7	0	555	232	394	0.040492	0.160416	0	3.7444	1.78432	2.95172	3.20734e-19	7.13542	up
chc01G007440.1	chh12G014230.1	0	0	0	102	132	133	0	0	0	3.16234	4.6857	4.57857	1.25448e-22	Inf	up
chc01G007460.1	chh12G014210.1	2	0	0	58	45	46	0.029666	0	0	0.59675	0.52968	0.534326	1.71701e-12	6.50075	up
chc01G007520.1	chh12G014150.1	16	2	14	42	18	20	0.211086	0.023823	0.199044	0.23674	0.114211	0.125742	0.0287253	1.48221	up
chc01G007580.1	chh12G014080.1	0	0	1	158	117	96	0	0	0.008192	1.29043	1.08568	0.870213	1.85123e-21	8.63084	up
chc01G007610.1	chh12G014050.1	0	0	0	12	11	12	0	0	0	0.269464	0.285914	0.294162	7.47199e-11	Inf	up
chc01G007620.1	chh12G014040.1	39	36	32	0	0	0	0.151582	0.156682	0.13808	0	0	0	5.83679e-12	#NAME?	down
chc01G007630.1	chh12G014030.1	869	711	806	0	0	0	4.49391	4.17923	4.62482	0	0	0	2.24837e-74	#NAME?	down
chc01G007640.1	chh12G014020.1	26	28	61	0	0	0	0.27275	0.340748	0.725091	0	0	0	1.7606e-06	#NAME?	down
chc01G007680.1	chh12G013980.1	129	66	69	0	0	0	1.71671	0.995987	1.01451	0	0	0	4.54928e-17	#NAME?	down
chc01G007710.1	chh12G013950.1	749	588	578	0	0	0	4.80986	4.31123	4.13319	0	0	0	9.94509e-65	#NAME?	down
chc01G007760.1	chh12G013900.1	396	344	412	0	0	0	8.72727	8.36354	9.75609	0	0	0	3.55162e-45	#NAME?	down
chc01G007780.1	chh12G013880.1	97	98	86	33	12	39	1.46436	1.6899	1.44206	0.111501	0.044736	0.146232	0.00441052	-1.60875	down
chc01G007790.1	chh12G013870.1	25	18	19	0	0	0	0.207358	0.168915	0.181882	0	0	0	1.07531e-10	#NAME?	down
chc01G007800.1	chh12G013860.1	369	471	470	37	34	47	9.49547	13.8366	13.4654	0.32587	0.350403	0.462481	4.0462e-18	-3.32458	down
chc01G007840.1	chh12G013820.1	0	0	0	151	149	143	0	0	0	1.75707	1.98176	1.8532	2.4414e-25	Inf	up
chc01G007920.1	chh12G013750.1	34	50	48	0	0	0	0.53954	0.912565	0.847834	0	0	0	9.48072e-13	#NAME?	down
chc01G007950.1	chh12G013720.1	0	0	0	117	102	62	0	0	0	0.944036	0.943115	0.550321	1.91731e-19	Inf	up
chc01G007970.1	chh12G013700.1	2	0	0	293	218	195	0.015348	0	0	1.33645	1.13709	0.988915	1.58771e-32	8.74273	up
chc01G007990.1	chh12G013680.1	0	0	0	16	15	18	0	0	0	0.064747	0.065631	0.081529	4.64731e-11	Inf	up
chc01G008030.1	chh12G013640.1	0	0	3	29	34	14	0	0	0.026469	0.418765	0.564446	0.214687	2.17918e-06	4.79762	up
chc01G008040.1	chh12G013630.1	5	0	2	99	84	117	0.051312	0	0.023913	0.76186	0.736265	1.00345	6.10427e-15	5.65308	up
chc01G008190.1	chh12G013490.1	0	0	0	81	47	67	0	0	0	0.363847	0.238372	0.334376	3.14111e-16	Inf	up
chc01G008250.1	chh12G013420.1	87	182	89	0	0	0	0.343326	0.823807	0.39039	0	0	0	1.00354e-09	#NAME?	down
chc01G008330.1	chh12G013340.1	223	183	168	2	1	1	2.68683	2.50892	2.24431	0.01878	0.000803	0.009532	5.16914e-23	-7.02415	down
chc01G008570.1	chh12G013140.1	34	56	21	0	0	0	0.379382	0.713601	0.249307	0	0	0	5.91527e-07	#NAME?	down
chc01G008610.1	chh12G013110.1	19	9	51	318	73	163	0.12006	0.06388	0.364859	4.25617	1.10686	2.42525	0.00502045	2.9056	up
chc01G008720.1	chh12G013010.1	0	0	0	140	35	144	0	0	0	0.886541	0.254287	1.01897	1.01584e-08	Inf	up
chc01G008750.1	chh12G012980.1	11	11	7	64	28	28	0.434484	0.523045	0.316187	0.661936	0.321976	0.320187	0.0013036	2.18071	up
chc01G008780.1	chh12G012940.1	33	41	40	1	1	1	0.19045	0.269716	0.257784	0.015869	0.000516	0.006395	1.85144e-09	-5.09573	down
chc01G008980.1	chh12G012730.1	66	67	95	0	0	0	0.564847	0.651981	0.903735	0	0	0	5.93381e-16	#NAME?	down
chc01G009000.1	chh12G012700.1	20	33	36	0	0	0	0.132572	0.246062	0.266843	0	0	0	3.90891e-11	#NAME?	down
chc01G009020.1	chh12G012690.1	95	33	88	0	0	0	0.628215	0.248329	0.6493	0	0	0	2.45837e-10	#NAME?	down
chc01G009040.1	chh12G012670.1	0	0	0	19	19	32	0	0	0	0.318588	0.372868	0.61139	1.22508e-11	Inf	up
chc01G009110.1	chh12G012610.1	76	56	55	0	0	0	0.892332	0.755041	0.715839	0	0	0	1.41213e-14	#NAME?	down
chc01G009130.1	chh12G012590.1	43	39	34	0	0	0	0.50751	0.524823	0.445516	0	0	0	3.02482e-12	#NAME?	down
chc01G009150.1	chh12G012570.1	949	799	803	0	0	0	3.96848	3.81471	3.73361	0	0	0	2.39042e-77	#NAME?	down
chc01G009360.1	chh12G012380.1	35	42	64	3	0	0	0.223407	0.307954	0.457091	0.023148	0	0	1.70262e-09	-5.53209	down
chc01G009440.1	chh12G012300.1	0	0	0	10	11	19	0	0	0	0.113338	0.132386	0.239819	3.47514e-08	Inf	up
chc01G009470.1	chh12G012270.1	65	46	58	0	0	0	0.372444	0.301946	0.370859	0	0	0	5.538e-14	#NAME?	down
chc01G009940.1	chh12G011860.1	0	0	0	37	19	19	0	0	0	0.174021	0.098754	0.095926	6.93923e-12	Inf	up
chc01G009950.1	chh12G011850.1	9	21	4	73	57	47	0.104606	0.302255	0.045438	0.455758	0.405869	0.328441	4.27706e-05	2.51182	up
chc01G010010.1	chh12G011790.1	0	0	0	21	19	28	0	0	0	0.218863	0.216252	0.326249	1.3778e-11	Inf	up
chc01G010050.1	chh12G011760.1	537	146	169	11	2	9	2.53601	0.787094	0.887474	0.212838	0.04347	0.207804	0.000457741	-5.10574	down
chc01G010060.1	chh12G011750.1	1	3	5	42	22	18	0.000147	0.026115	0.053762	0.249009	0.147751	0.114748	8.99489e-06	3.27974	up
chc01G010190.1	chh12G011610.1	0	2	2	52	63	77	0	0.027433	0.036756	0.399827	0.553844	0.659224	9.78345e-13	5.691	up
chc01G010200.1	chh12G011600.1	0	0	0	330	377	353	0	0	0	2.50434	3.26023	2.97597	9.14696e-48	Inf	up
chc01G010240.1	chh12G011570.1	207	163	168	0	0	0	0.627042	0.563463	0.567241	0	0	0	8.7451e-26	#NAME?	down
chc01G010250.1	chh12G011550.1	8	1	7	28	25	30	0.10209	0.004066	0.093514	0.190264	0.194334	0.229068	0.000142371	2.56713	up
chc01G010280.1	chh12G011510.1	4	4	2	13	17	19	0.194872	0.256184	0.075386	0.126376	0.186556	0.205538	0.000188527	2.47362	up
chc01G010350.1	chh12G011450.1	21	149	63	0	0	0	0.088628	0.734439	0.300295	0	0	0	0.000463741	#NAME?	down
chc01G010360.1	chh12G011440.1	3033	2530	3770	0	0	0	47.3234	45.0862	65.4344	0	0	0	7.39104e-69	#NAME?	down
chc01G010380.1	chh12G011420.1	31	35	38	9	0	3	0.211611	0.273713	0.292995	0.149288	0	0.041934	1.89025e-05	-3.05223	down
chc01G010490.1	chh12G011320.1	49	26	38	0	0	0	0.571353	0.34545	0.48219	0	0	0	3.62693e-12	#NAME?	down
chc01G010550.1	chh12G011260.1	69	25	22	0	0	0	0.283301	0.117254	0.096924	0	0	0	7.725e-06	#NAME?	down
chc01G010590.1	chh12G011210.1	242	202	183	0	0	0	2.29223	2.18669	1.92215	0	0	0	1.18735e-28	#NAME?	down
chc01G010610.1	chh12G011190.1	25	20	18	0	0	0	0.486406	0.426192	0.380902	0	0	0	1.03188e-10	#NAME?	down
chc01G010630.1	chh12G011170.1	127	103	136	0	0	0	0.519469	0.48181	0.616017	0	0	0	2.122e-20	#NAME?	down
chc01G010820.1	chh12G010990.1	0	0	0	17	34	49	0	0	0	0.120833	0.283102	0.403678	1.49141e-07	Inf	up
chc01G010990.1	chh12G010730.1	88	222	80	0	0	0	0.493254	1.21953	0.426304	0	0	0	1.13834e-06	#NAME?	down
chc01G011050.1	chh12G010640.1	2	0	0	27	15	30	0.024885	0	0	0.232456	0.145835	0.293716	1.14486e-09	5.44261	up
chc01G011390.1	chh12G010350.1	17	17	24	0	0	0	0.120415	0.138792	0.192824	0	0	0	1.56941e-10	#NAME?	down
chc01G011400.1	chh12G010340.1	76	90	46	0	0	0	0.982035	1.33837	0.661442	0	0	0	2.9362e-15	#NAME?	down
chc01G011630.1	chh12G010130.1	67	80	76	0	0	0	0.668025	0.915325	0.850769	0	0	0	8.71232e-16	#NAME?	down
chc01G011830.1	chh12G009990.1	5	2	7	24	34	15	0.111103	0.047554	0.192896	0.593952	0.951856	0.405486	0.00108293	2.56654	up
chc01G011880.1	chh12G009940.1	0	0	0	19	38	26	0	0	0	0.159425	0.373981	0.242991	6.0163e-09	Inf	up
chc01G011890.1	chh12G009930.1	10	6	1	87	131	66	0.173071	0.104911	0.01759	0.725602	1.25599	0.615853	3.28591e-07	4.28612	up
chc01G011930.1	chh12G009900.1	0	0	0	43	53	10	0	0	0	0.503115	0.713422	0.130723	3.68551e-05	Inf	up
chc01G012030.1	chh12G009800.1	648	745	548	0	0	0	5.14363	6.75268	4.84168	0	0	0	1.64597e-65	#NAME?	down
chc01G012040.1	chh12G009790.1	1636	1743	1234	0	0	0	24.0842	29.313	20.2131	0	0	0	1.89188e-82	#NAME?	down
chc01G012130.1	chh12G009690.1	964	852	806	0	0	0	3.73941	3.7733	3.47755	0	0	0	1.32724e-78	#NAME?	down
chc01G012140.1	chh12G009680.1	46	31	36	0	0	0	0.521198	0.397128	0.460546	0	0	0	3.6852e-12	#NAME?	down
chc01G012150.1	chh12G009670.1	23	25	18	0	0	0	0.202975	0.245783	0.177908	0	0	0	9.37405e-11	#NAME?	down
chc01G012170.1	chh12G009650.1	110	91	65	8	4	5	1.71242	1.61586	1.11498	0.077897	0.038686	0.055856	4.82837e-09	-3.82109	down
chc01G012200.1	chh12G009620.1	0	5	0	14	162	87	0	0.028316	0	0.094375	1.31082	0.681351	0.00464948	5.87066	up
chc01G012400.1	chh12G009420.1	39	45	61	0	0	0	0.402546	0.537532	0.712593	0	0	0	3.48828e-13	#NAME?	down
chc01G012500.1	chh12G009330.1	38	92	150	0	0	0	0.192299	0.530592	0.851002	0	0	0	1.16853e-06	#NAME?	down
chc01G012750.1	chh12G009070.1	76	47	40	0	0	0	0.984001	0.699401	0.570619	0	0	0	8.76112e-14	#NAME?	down
chc01G013180.1	chh12G008630.1	606	480	529	0	0	0	4.12226	3.45939	3.71734	0	0	0	9.94463e-58	#NAME?	down
chc01G013240.1	chh12G008550.1	0	0	0	70	47	18	0	0	0	0.451142	0.344492	0.12797	1.77667e-07	Inf	up
chc01G013300.1	chh12G008500.1	106	44	53	0	0	0	0.674057	0.318574	0.370302	0	0	0	2.40315e-11	#NAME?	down
chc01G013420.1	chh12G008430.1	19271	20507	17022	14	19	14	117.506	142.821	115.456	0.118491	0.181842	0.128974	8.34214e-138	-10.0658	down
chc01G013440.1	chh12G008410.1	0	0	0	464	631	520	0	0	0	0.971343	1.50788	1.21035	4.42135e-45	Inf	up
chc01G013530.1	chh12G008330.1	0	0	0	42	48	37	0	0	0	0.336206	0.43358	0.331876	1.1819e-13	Inf	up
chc01G013890.1	chh12G007930.1	231	259	252	6	3	1	1.58926	2.03519	1.92836	0.088581	0.055075	0.001946	1.05123e-24	-6.09366	down
chc01G013970.1	chh12G007840.1	0	0	0	59	65	51	0	0	0	0.241149	0.304914	0.232163	1.76817e-15	Inf	up
chc01G013980.1	chh12G007830.1	64	89	53	3	2	4	1.34821	2.15783	1.24609	0.00794	0.003409	0.010247	1.26155e-09	-4.37466	down
chc01G014040.1	chh12G007770.1	0	0	0	226	235	68	0	0	0	1.464	1.73759	0.489698	6.84994e-10	Inf	up
chc01G014050.1	chh12G007760.1	0	0	0	39	15	40	0	0	0	0.396909	0.170758	0.44411	1.29232e-09	Inf	up
chc01G014090.1	chh12G007720.1	0	0	0	95	49	64	0	0	0	5.8995	3.45003	4.38527	1.03488e-16	Inf	up
chc01G014130.1	chh12G007680.1	74	83	72	0	0	0	1.45507	1.86473	1.58416	0	0	0	5.57687e-16	#NAME?	down
chc01G014150.1	chh12G007660.1	81	96	65	0	0	0	1.63526	2.22224	1.4646	0	0	0	2.08636e-16	#NAME?	down
chc01G014200.1	chh12G007600.1	182	149	127	0	3	5	3.28057	3.07414	2.55401	0	0.114999	0.210422	2.8194e-17	-5.62256	down
chc01G014230.1	chh12G007590.1	0	0	0	391	268	634	0	0	0	1.38805	1.08496	2.50545	2.6067e-17	Inf	up
chc01G014270.1	chh12G007550.1	99	76	78	0	0	1	0.874722	0.762277	0.757647	0	0	0.003922	1.38495e-15	-7.80846	down
chc01G014360.1	chh12G007400.1	453	621	424	0	0	0	3.50759	5.49138	3.64666	0	0	0	1.86633e-36	#NAME?	down
chc01G014380.1	chh12G007390.1	718	714	644	0	0	0	3.9238	4.52006	3.93057	0	0	0	2.42414e-68	#NAME?	down
chc01G014430.1	chh12G007330.1	4	0	0	150	145	140	0.155938	0	0	1.54026	1.69488	1.5979	3.16793e-21	7.05542	up
chc01G014460.1	chh12G007300.1	288	34	240	0	1	1	2.00083	0.267571	1.85586	0	0.053243	0.043095	1.1255e-05	-7.87783	down
chc01G014480.1	chh12G007290.1	178	169	183	2	2	4	0.784133	0.850246	0.897291	0.073825	0.093085	0.236424	2.07035e-19	-5.88784	down
chc01G014510.1	chh12G007260.1	328	389	346	0	0	0	3.56991	4.83217	4.18617	0	0	0	1.26231e-42	#NAME?	down
chc01G014880.1	chh12G006930.1	0	0	0	34	18	26	0	0	0	0.567419	0.325867	0.475337	5.71717e-12	Inf	up
chc01G014890.1	chh12G006920.1	0	0	0	64	117	52	0	0	0	0.276248	0.584177	0.264565	6.51533e-09	Inf	up
chc01G014910.1	chh12G006900.1	1	0	0	362	369	292	0.023741	0	0	2.36177	2.74885	2.12303	5.81991e-45	10.2911	up
chc01G014950.1	chh12G006860.1	0	0	0	361	208	347	0	0	0	5.07965	3.34792	5.43071	1.71735e-42	Inf	up
chc01G014980.1	chh12G006830.1	1	3	1	29	37	46	0.009879	0.054278	0.000168	1.18656	1.7209	2.11277	3.19248e-09	4.62571	up
chc01G015020.1	chh12G006780.1	4	0	2	17	19	18	0.048589	0	0.027047	0.167739	0.225582	0.207856	2.43103e-06	3.40256	up
chc01G015060.1	chh12G006740.1	0	0	0	139	109	78	0	0	0	1.81221	1.61258	1.12419	4.43806e-21	Inf	up
chc01G015180.1	chh12G006630.1	34	43	38	6	2	9	0.598088	0.866098	0.740221	0.141779	0.033295	0.238939	0.000104933	-2.63194	down
chc01G015190.1	chh12G006620.1	0	0	0	230	190	204	0	0	0	11.5549	10.8962	11.3836	5.10442e-32	Inf	up
chc01G015220.1	chh12G006590.1	231	146	150	1	0	0	20.133	14.5075	14.5548	0.003105	0	0	4.31056e-24	-8.9848	down
chc01G015280.1	chh12G006540.1	1	12	6	20	24	11	0.032526	0.741673	0.35104	0.147944	0.211775	0.093	0.0199478	1.6468	up
chc01G015350.1	chh12G006470.1	0	0	0	17	9	20	0	0	0	0.114144	0.067267	0.152989	6.83996e-10	Inf	up
chc01G015410.1	chh12G006410.1	19	35	25	0	0	3	0.582057	1.28728	0.8874	0	0	0.025439	1.48814e-07	-4.574	down
chc01G015560.1	chh12G006280.1	17	9	13	76	88	92	0.190473	0.118368	0.167272	0.877617	1.17057	1.19546	1.16051e-06	2.90123	up
chc01G015790.1	chh12G006000.1	749	599	689	0	0	0	16.0205	14.6494	16.4088	0	0	0	1.94654e-67	#NAME?	down
chc01G015960.1	chh02G019030.1	0	0	0	7029	5656	6660	0	0	0	38.0881	33.6321	38.6432	5.31881e-163	Inf	up
chc01G015970.1	chh02G019040.1	0	0	0	44	20	20	0	0	0	2.83075	1.44129	1.39744	2.50473e-09	Inf	up
chc01G016050.1	chh02G018410.1	0	0	0	246	287	274	0	0	0	2.78958	3.66218	3.52844	6.71426e-39	Inf	up
chc01G016070.1	chh02G018430.1	0	0	0	211	118	167	0	0	0	2.64947	1.61826	2.3025	3.60828e-27	Inf	up
chc01G016110.1	chh02G018470.1	0	0	0	15722	16415	13208	0	0	0	70.3556	83.987	65.7247	7.59055e-170	Inf	up
chc01G016130.1	chh02G018490.1	0	0	0	820	578	709	0	0	0	6.28282	5.26745	6.35881	5.84139e-76	Inf	up
chc01G016140.1	chh02G018910.1	61	77	66	1116	1060	1142	0.37505	0.536187	0.450827	7.33401	7.99392	8.21438	5.31808e-41	4.17527	up
chc01G016160.1	chh02G018900.1	0	0	0	840	779	777	0	0	0	5.07871	5.38295	5.15212	4.98475e-82	Inf	up
chc01G016180.1	chh02G018890.1	0	0	0	449	289	403	0	0	0	2.94701	2.14973	2.94123	3.8029e-50	Inf	up
chc01G016190.1	chh02G018880.1	0	0	0	103	107	109	0	0	0	2.21395	2.62445	2.59088	7.3755e-21	Inf	up
chc01G016260.1	chh02G018820.1	0	0	0	3444	2478	2705	0	0	0	32.3771	26.1268	26.1393	4.69598e-141	Inf	up
chc01G016280.1	chh02G018800.1	0	0	0	374	236	392	0	0	0	3.49278	2.59902	4.22673	1.63992e-45	Inf	up
chc01G016290.1	chh02G018790.1	0	0	0	2298	1546	1991	0	0	0	16.3406	12.0971	15.1785	2.7382e-124	Inf	up
chc01G016300.1	chh02G018780.1	0	0	0	546	464	610	0	0	0	2.81905	2.73524	3.71748	1.87897e-64	Inf	up
chc01G016420.1	chh02G018250.1	39	27	38	954	546	770	2.56628	1.972	2.74784	11.9909	8.23617	11.2849	2.28426e-34	4.59636	up
chc01G016430.1	chh02G018260.1	86	76	74	0	0	0	1.24049	1.26644	1.18912	0	0	0	3.36753e-16	#NAME?	down
chc01G016470.1	chh02G018290.1	0	0	0	898	862	843	0	0	0	6.6267	7.37249	6.95928	6.49935e-86	Inf	up
chc01G016490.1	chh02G018320.1	0	0	0	381	446	408	0	0	0	4.60404	6.09963	5.44461	1.72175e-53	Inf	up
chc01G016530.1	chh02G018330.1	0	0	0	1193	1177	1061	0	0	0	12.3845	13.6816	11.8423	4.71949e-99	Inf	up
chc01G016540.1	chh02G018340.1	0	0	0	6474	5227	5567	0	0	0	63.3729	58.2172	60.4873	3.80581e-161	Inf	up
chc01G016550.1	chh02G018350.1	235	183	118	10	14	10	0.948391	0.845695	0.547492	0.882764	1.44234	0.958137	2.30567e-12	-3.78589	down
chc01G016660.1	chh02G020300.1	0	0	0	253	455	155	0	0	0	4.95335	10.197	3.379	2.05524e-09	Inf	up
chc01G016690.1	chh02G020320.1	0	0	0	362	262	329	0	0	0	3.09356	2.56768	3.13814	7.14108e-44	Inf	up
chc01G016720.1	chh02G020370.1	0	0	0	678	491	422	0	0	0	4.42351	3.64414	2.98167	3.68901e-63	Inf	up
chc01G016730.1	chh02G020380.1	7	8	5	8418	7088	6992	0.026277	0.03556	0.019508	53.6502	51.5943	49.5726	2.09155e-146	10.2907	up
chc01G016750.1	chh02G020400.1	7	4	4	1144	935	944	0.032854	0.018825	0.022245	6.75133	6.3048	6.20194	3.63794e-78	7.83254	up
chc01G016760.1	chh02G020410.1	43	26	32	4807	9183	4957	0.517252	0.363627	0.429171	73.1875	159.704	83.9504	1.36757e-12	7.7566	up
chc01G016810.1	chh02G020450.1	137	128	189	0	0	0	1.19963	1.28385	1.84626	0	0	0	3.3938e-23	#NAME?	down
chc01G016830.1	chh02G020470.1	5	0	0	240	232	222	0.092988	0	0	2.80791	3.1046	2.8974	1.09671e-29	7.4074	up
chc01G016840.1	chh02G020480.1	8	0	8	2492	1905	2215	0.159089	0	0.167019	18.7113	16.1886	18.3886	2.30077e-113	8.87796	up
chc01G016850.1	chh02G020490.1	1	3	1	800	671	911	0.048102	0.201793	0.005102	4.52334	4.27015	5.77989	3.16265e-75	9.0215	up
chc01G016870.1	chh02G020510.1	0	0	2	2077	1292	1591	0	0	0.017874	19.1387	13.4989	16.1783	2.90265e-106	11.3663	up
chc01G016880.1	chh02G020520.1	76	35	0	929	719	896	0.461676	0.242749	0	7.12633	6.30107	7.64475	5.83667e-43	4.73378	up
chc01G016910.1	chh02G020570.1	0	0	0	1345	994	979	0	0	0	5.93552	5.01716	4.77951	2.79909e-97	Inf	up
chc01G016920.1	chh02G020580.1	0	0	0	272	425	276	0	0	0	3.13735	5.61048	3.54805	1.38834e-22	Inf	up
chc01G016940.1	chh02G020590.1	0	0	0	897	557	861	0	0	0	14.3891	10.1884	15.3504	2.69613e-72	Inf	up
chc01G016950.1	chh02G020600.1	0	0	0	50	87	88	0	0	0	0.48629	0.963681	0.951154	8.66598e-16	Inf	up
chc01G016980.1	chh02G020630.1	0	0	0	92	91	135	0	0	0	1.21738	1.37832	1.99181	8.09388e-21	Inf	up
chc01G016990.1	chh02G020650.1	7	7	10	22339	23138	18926	0.083541	0.0933	0.140129	142.911	169.068	134.679	8.48992e-149	11.5451	up
chc01G017270.1	chh02G020860.1	0	0	0	919	1093	905	0	0	0	5.74091	7.68312	6.20716	4.9783e-77	Inf	up
chc01G017280.1	chh02G020870.1	0	0	0	341	252	300	0	0	0	4.63802	3.91819	4.5458	8.89129e-42	Inf	up
chc01G017290.1	chh02G020880.1	0	0	0	374	432	316	0	0	0	8.79503	11.6037	8.26689	9.14308e-49	Inf	up
chc01G017310.1	chh02G020900.1	0	0	0	793	606	525	0	0	0	24.5477	21.4209	18.0726	6.81675e-72	Inf	up
chc01G017330.1	chh02G020920.1	0	0	0	608	504	445	0	0	0	5.44749	5.15979	4.43911	9.91044e-63	Inf	up
chc01G017340.1	chh02G020930.1	0	0	0	808	617	347	0	0	0	6.98193	6.06161	3.32987	1.90911e-24	Inf	up
chc01G017350.1	chh02G020940.1	0	0	0	2695	2751	2456	0	0	0	49.4765	57.414	50.0777	1.24789e-137	Inf	up
chc01G017360.1	chh02G020980.1	0	0	0	72	96	90	0	0	0	1.34926	2.03991	1.87595	1.27464e-18	Inf	up
chc01G017370.1	chh02G020990.1	1460	2490	1595	132	137	167	15.649	30.4802	19.0083	1.03438	1.21895	1.45696	2.22395e-08	-3.52147	down
chc01G017380.1	chh02G021000.1	0	0	0	854	636	609	0	0	0	6.22349	5.28565	4.79435	8.37142e-76	Inf	up
chc01G017400.1	chh02G021040.1	0	0	0	237	386	270	0	0	0	1.8695	3.47502	2.37228	1.31585e-22	Inf	up
chc01G017410.1	chh02G021050.1	0	0	0	396	315	456	0	0	0	7.66687	6.94455	9.69025	4.11157e-51	Inf	up
chc01G017420.1	chh02G021060.1	0	0	0	58	49	66	0	0	0	0.235593	0.225246	0.294661	2.10494e-15	Inf	up
chc01G017430.1	chh02G021070.1	10	6	13	166	90	113	0.055638	0.035283	0.082581	7.00341	4.29992	5.29672	5.21206e-11	3.81023	up
chc01G017450.1	chh02G021090.1	0	0	0	49	16	32	0	0	0	3.2753	1.20775	2.33432	5.96297e-09	Inf	up
chc01G017460.1	chh02G021100.1	7	6	5	5454	788	933	0.0723	0.065724	0.050575	25.414	5.99509	6.81927	0.00132183	8.73016	up
chc01G017470.1	chh02G021110.1	0	0	0	105	3324	3240	0	0	0	0.688034	25.082	23.8115	1.56938e-07	Inf	up
chc01G017480.1	chh02G021120.1	0	0	0	220	126	145	0	0	0	2.09544	1.36766	1.5375	5.56293e-27	Inf	up
chc01G017490.1	chh02G021130.1	0	0	0	200	147	159	0	0	0	3.03476	2.54574	2.67984	1.34977e-27	Inf	up
chc01G017500.1	chh02G021140.1	0	0	0	472	469	547	0	0	0	1.50564	1.71043	1.94315	6.04892e-61	Inf	up
chc01G017510.1	chh02G021150.1	0	0	0	327	193	249	0	0	0	4.22829	2.83941	3.56433	3.15869e-37	Inf	up
chc01G017520.1	chh02G021160.1	0	0	0	155	125	118	0	0	0	1.43436	1.32082	1.20733	1.13497e-23	Inf	up
chc01G017550.1	chh02G021190.1	3	0	4	713	789	740	0.124947	0	0.209179	8.82375	11.157	10.1941	8.67207e-71	8.51168	up
chc01G017560.1	chh02G021200.1	0	0	0	64	41	36	0	0	0	0.961342	0.69952	0.602265	3.33167e-14	Inf	up
chc01G017590.1	chh02G021220.1	62	73	43	181	114	119	0.334168	0.454105	0.259443	1.73576	1.24323	1.26335	0.00392576	1.36011	up
chc01G017600.1	chh02G021230.1	0	0	0	272	279	239	0	0	0	1.82578	2.13429	1.78608	3.17882e-38	Inf	up
chc01G017620.1	chh02G021250.1	1	5	5	2465	4366	3094	0.002437	0.052962	0.047963	53.6385	108.511	74.8735	3.75141e-25	9.95513	up
chc01G017630.1	chh02G021260.1	1	2	1	1451	1388	1424	0.016882	0.118393	0.002958	45.6017	49.827	49.806	1.07398e-103	10.1983	up
chc01G017650.1	chh02G021270.1	19	2	14	1588	1204	1382	1.56432	0.108251	1.26642	5.91394	5.08879	5.28468	2.69791e-82	7.09128	up
chc01G017660.1	chh02G021280.1	0	0	0	995	791	894	0	0	0	10.3976	9.43905	10.3826	3.54196e-87	Inf	up
chc01G017680.1	chh02G021300.1	28	27	26	921	484	607	0.180376	0.201871	0.187559	9.6305	5.776	7.05179	6.23534e-22	4.7715	up
chc01G017690.1	chh02G021310.1	3	3	3	346	270	264	0.034532	0.039442	0.038413	4.73884	4.17868	3.72349	2.13085e-33	6.76167	up
chc01G017700.1	chh02G021320.1	0	0	0	593	359	449	0	0	0	2.94696	2.11499	2.36733	3.84843e-58	Inf	up
chc01G017710.1	chh02G021330.1	0	0	0	514	319	399	0	0	0	9.49794	6.73377	8.2011	5.0174e-53	Inf	up
chc01G017720.1	chh02G021340.1	19	18	31	2581	3051	2311	0.987699	1.04901	1.7977	20.635	27.8658	20.5555	1.16134e-51	7.02707	up
chc01G017740.1	chh02G021350.1	0	0	0	125	190	139	0	0	0	0.955298	1.6579	1.17775	1.02404e-22	Inf	up
chc01G017760.1	chh02G021370.1	0	0	0	633	476	481	0	0	0	5.09354	4.30047	4.31188	1.4618e-63	Inf	up
chc01G017780.1	chh02G021380.1	0	0	0	632	495	502	0	0	0	2.53242	2.25881	2.23624	1.26894e-64	Inf	up
chc01G017810.1	chh02G021410.1	5	3	5	371	373	352	0.035678	0.025323	0.041355	1.91093	2.19379	2.01575	3.65869e-38	6.56956	up
chc01G017820.1	chh02G021420.1	6	0	0	157	151	164	0.144245	0	0	1.48611	1.62116	1.71902	2.9609e-21	6.5882	up
chc01G017830.1	chh02G021430.1	0	0	0	291	208	215	0	0	0	4.09492	3.33918	3.3715	2.73973e-35	Inf	up
chc01G017840.1	chh02G021440.1	0	0	0	5459	5717	5607	0	0	0	168.587	203.108	194.572	1.59595e-160	Inf	up
chc01G017850.1	chh02G021450.1	0	0	0	901	916	857	0	0	0	8.13287	9.44986	8.60667	3.27685e-87	Inf	up
chc01G017860.1	chh02G021460.1	0	0	0	487	519	443	0	0	0	6.4475	7.91488	6.51756	7.07178e-60	Inf	up
chc01G017870.1	chh02G021470.1	0	0	0	1909	1707	1713	0	0	0	14.6207	14.8898	14.5708	3.76604e-120	Inf	up
chc01G017890.1	chh02G021490.1	0	0	0	581	687	663	0	0	0	6.26254	8.47704	7.91702	2.46238e-72	Inf	up
chc01G017900.1	chh02G021500.1	26	77	58	212	374	270	0.353793	1.25733	0.916155	2.06983	4.18269	2.93549	1.73992e-05	2.55978	up
chc01G017910.1	chh02G021510.1	7	0	7	4440	3807	4004	0.123863	0	0.152648	102.262	100.141	102.587	1.05994e-137	9.96468	up
chc01G017970.1	chh02G021540.1	0	0	0	481	562	455	0	0	0	13.3031	17.746	13.9796	2.53807e-61	Inf	up
chc01G018010.1	chh02G021620.1	0	3	4	2207	1742	1853	0	0.017649	0.023625	13.3719	12.0754	12.5235	5.98689e-115	9.78596	up
chc01G018020.1	chh02G021630.1	0	0	0	375	345	282	0	0	0	3.90052	4.09751	3.26521	1.12757e-45	Inf	up
chc01G018060.1	chh02G021680.1	15	23	16	178	149	136	0.645835	1.12014	0.741354	7.09604	8.8923	6.68728	4.24093e-10	3.24124	up
chc01G018070.1	chh02G021690.1	0	0	0	1297	1289	1290	0	0	0	9.06865	10.295	10.0312	6.26076e-105	Inf	up
chc01G018080.1	chh02G021710.1	0	0	0	485	512	477	0	0	0	8.60221	10.41	9.43512	1.38886e-60	Inf	up
chc01G018090.1	chh02G021720.1	0	0	0	124	74	110	0	0	0	0.950164	0.618935	0.900854	2.08944e-20	Inf	up
chc01G018100.1	chh02G021730.1	0	0	0	4943	5467	4577	0	0	0	38.6782	110.611	39.8924	1.41216e-140	Inf	up
chc01G018110.1	chh02G021740.1	15	11	21	159	132	187	0.304384	0.252735	0.469347	3.63944	3.41058	4.72858	2.84131e-11	3.49994	up
chc01G018120.1	chh02G021750.1	0	0	0	10643	10747	9484	0	0	0	31.5458	36.2469	30.5486	9.9e-169	Inf	up
chc01G018130.1	chh02G021760.1	0	0	0	399	147	256	0	0	0	4.67967	1.7122	3.24778	1.54523e-17	Inf	up
chc01G018150.1	chh02G021780.1	0	0	0	23	18	24	0	0	0	0.282834	0.249366	0.324501	1.62258e-11	Inf	up
chc01G018170.1	chh02G021800.1	0	0	0	268	196	227	0	0	0	1.74338	1.45259	1.64123	1.85504e-34	Inf	up
chc01G018180.1	chh02G021810.1	0	0	0	770	572	580	0	0	0	6.59713	5.59904	5.52481	7.72709e-72	Inf	up
chc01G018190.1	chh02G021820.1	29	21	19	577	633	512	0.166155	0.133312	0.122179	7.93432	9.94188	7.82394	7.00393e-37	4.82169	up
chc01G018200.1	chh02G021830.1	0	0	0	113	142	138	0	0	0	0.824498	1.32894	1.19127	1.4666e-23	Inf	up
chc01G018220.1	chh02G021850.1	0	0	0	1098	1574	1276	0	0	0	55.2392	90.4157	71.3996	1.09761e-46	Inf	up
chc01G018250.1	chh02G021860.1	0	0	0	943	1058	1084	0	0	0	20.3548	26.0841	26.0253	4.84064e-94	Inf	up
chc01G018290.1	chh02G021880.1	0	2	0	3402	2319	3163	0	0.046692	0	46.3706	36.0987	47.9498	8.07101e-139	12.192	up
chc01G018310.1	chh02G021900.1	0	0	0	385	215	344	0	0	0	4.78681	3.04206	4.75528	1.89216e-43	Inf	up
chc01G018320.1	chh02G021910.1	0	0	0	193	280	246	0	0	0	1.31607	2.18654	1.87278	1.51103e-32	Inf	up
chc01G018330.1	chh02G021920.1	0	0	0	1710	2552	1542	0	0	0	10.9787	18.7222	11.0149	9.88229e-31	Inf	up
chc01G018340.1	chh02G021930.1	0	0	0	311	295	332	0	0	0	1.93795	2.10044	2.30024	1.74751e-43	Inf	up
chc01G018360.1	chh02G021950.1	856	1008	937	184	221	244	8.10997	10.8994	9.87509	3.99969	5.49939	5.90922	1.05e-11	-1.94775	down
chc01G018380.1	chh02G021970.1	6	7	4	271	207	224	0.129216	0.184271	0.087856	3.61697	3.15123	3.31974	5.36733e-24	5.51951	up
chc01G018390.1	chh02G021990.1	0	0	0	24	13	10	0	0	0	0.284069	0.170205	0.119769	3.23481e-08	Inf	up
chc01G018400.1	chh02G022000.1	0	0	0	700	449	454	0	0	0	3.62307	2.65325	2.61608	7.83877e-63	Inf	up
chc01G018410.1	chh02G022010.1	0	0	0	5282	4169	3793	0	0	0	32.9062	29.5612	25.8229	3.22803e-155	Inf	up
chc01G018420.1	chh02G022020.1	0	0	0	1645	1254	1186	0	0	0	7.42948	6.46882	5.95841	2.59289e-107	Inf	up
chc01G018430.1	chh02G022030.1	0	0	0	372	345	340	0	0	0	4.33009	4.23982	4.40347	1.49765e-47	Inf	up
chc01G018440.1	chh02G022040.1	0	0	0	355	213	293	0	0	0	4.53667	3.11084	4.17532	1.49415e-40	Inf	up
chc01G018450.1	chh02G022050.1	0	0	0	455	487	426	0	0	0	4.13633	5.05458	4.29317	1.64274e-57	Inf	up
chc01G018500.1	chh02G019610.1	2	0	0	2341	2026	2095	0.019719	0	0	25.417	25.1303	25.3047	1.16123e-125	11.944	up
chc01G018520.1	chh02G019620.1	1	1	1	647	665	597	0.032383	0.008629	0.016045	8.77484	10.3398	9.03461	1.54855e-67	9.47518	up
chc01G018530.1	chh02G019630.1	0	0	0	421	379	449	0	0	0	2.50543	2.57213	2.97212	8.81988e-54	Inf	up
chc01G018540.1	chh02G019670.1	6	4	7	776	401	519	0.076957	0.055667	0.096855	38.4187	22.6764	28.569	3.09427e-30	6.78026	up
chc01G018580.1	chh02G019690.1	9	0	0	67	58	54	0.296932	0	0	0.453254	0.531613	0.519275	5.30205e-10	4.5998	up
chc01G018590.1	chh02G019700.1	0	0	0	72	75	86	0	0	0	0.782527	0.946713	1.05976	1.13652e-17	Inf	up
chc01G018600.1	chh02G019710.1	185	170	137	4	0	0	1.37209	1.44381	1.13206	0.271767	0	0	1.58219e-20	-6.89828	down
chc01G018610.1	chh02G019720.1	0	0	0	1438	1327	1441	0	0	0	15.4128	16.4658	17.1898	7.94068e-109	Inf	up
chc01G018620.1	chh02G019730.1	0	0	0	243	267	233	0	0	0	3.35152	4.20764	3.57721	1.56364e-36	Inf	up
chc01G018630.1	chh02G019740.1	0	0	0	2666	2587	2327	0	0	0	30.7251	39.3344	29.8252	6.65418e-136	Inf	up
chc01G018640.1	chh02G019750.1	0	0	0	585	427	977	0	0	0	4.49045	8.27388	7.63985	5.35856e-19	Inf	up
chc01G018660.1	chh02G019760.1	0	0	0	496	382	398	0	0	0	5.45725	4.73267	4.71081	1.6171e-54	Inf	up
chc01G018670.1	chh02G019680.1	41	19	27	4100	5420	4228	0.666649	0.359667	0.483864	48.4977	77.7764	56.9718	1.1763e-43	7.50278	up
chc01G018750.1	chh02G019850.1	14	0	0	130	61	84	0.090981	0	0	1.09203	1.03062	0.750025	1.50892e-11	4.55808	up
chc01G018760.1	chh02G019860.1	57	21	22	545	427	528	2.59461	1.09925	1.11033	4.12377	4.07324	4.28693	1.34496e-27	4.10367	up
chc01G018770.1	chh02G019870.1	103	70	73	0	0	0	2.4318	1.87564	1.90353	0	0	0	1.6494e-16	#NAME?	down
chc01G018780.1	chh02G019880.1	60	101	46	1045	1148	991	0.423097	0.813752	0.357162	33.5203	42.4341	34.9398	2.26581e-39	4.09648	up
chc01G018790.1	chh02G019890.1	0	0	0	391	1200	1235	0	0	0	4.24031	14.6398	15.2042	1.86371e-13	Inf	up
chc01G018830.1	chh02G019940.1	4	0	0	1940	2051	1695	0.03756	0	0	16.7013	20.1639	16.2346	2.35834e-117	10.7673	up
chc01G018890.1	chh02G019960.1	0	0	0	2786	1964	2271	0	0	0	37.6493	30.3134	34.1318	1.36158e-132	Inf	up
chc01G018900.1	chh02G019990.1	0	0	0	188	138	165	0	0	0	1.36205	0.641425	0.865141	4.8026e-27	Inf	up
chc01G018970.1	chh02G020060.1	17	18	21	148	339	247	0.116747	0.134411	0.155431	2.44535	6.38506	4.52512	6.41402e-06	3.89791	up
chc01G018980.1	chh02G020070.1	99	74	68	0	0	0	8.26776	6.99436	6.32135	0	0	0	2.37973e-16	#NAME?	down
chc01G018990.1	chh02G020080.1	0	0	0	150	138	113	0	0	0	2.88145	3.0311	2.40634	8.44961e-24	Inf	up
chc01G019000.1	chh02G020090.1	16	2	7	370	278	314	0.132378	0.013171	0.065079	16.1213	13.86	15.2209	3.34089e-29	5.4764	up
chc01G019010.1	chh02G020100.1	1	1	0	622	515	503	0.024392	0.040381	0	10.6995	9.93742	9.58635	5.15995e-62	9.85876	up
chc01G019040.1	chh02G020110.1	0	0	0	38	12	10	0	0	0	0.379856	0.129252	0.109606	0.000326057	Inf	up
chc01G019050.1	chh02G020130.1	0	0	0	948	794	789	0	0	0	7.64558	7.18303	7.21882	1.62964e-84	Inf	up
chc01G019070.1	chh02G020150.1	77	39	45	1794	1511	1498	1.09526	0.62302	0.706452	37.9776	36.5241	35.2762	2.42466e-59	5.08028	up
chc01G019080.1	chh02G020160.1	0	12	21	425	393	421	0	0.108801	0.194379	3.02644	3.19648	3.33408	1.69395e-34	5.3293	up
chc01G019110.1	chh02G020180.1	12	10	12	367	371	284	0.141621	0.138458	0.153028	6.12143	7.06808	5.23756	1.98118e-28	5.07476	up
chc01G019120.1	chh02G020190.1	11	10	10	1147	1057	1170	0.70771	0.713535	0.692986	14.7503	15.3805	16.9383	1.16573e-74	6.92757	up
chc01G019130.1	chh02G020200.1	0	0	0	567	511	526	0	0	0	5.8294	6.38438	6.59324	4.70381e-64	Inf	up
chc01G019150.1	chh02G020220.1	40	35	37	0	0	0	0.453103	0.457377	0.465524	0	0	0	4.06973e-12	#NAME?	down
chc01G019160.1	chh02G020230.1	177	156	111	5	7	0	0.568201	0.568564	0.393729	0.108376	0.185468	0	2.90891e-15	-5.0197	down
chc01G019200.1	chh02G020260.1	0	0	0	409	311	399	0	0	0	1.63244	1.3797	1.76821	1.62775e-49	Inf	up
chc01G019210.1	chh02G020290.1	3	0	0	449	397	421	0.030511	0	0	4.09481	3.85057	4.2243	2.01415e-50	9.00937	up
chc01G019270.1	chh02G019260.1	2597	2105	2575	5641	4827	4592	10.5665	9.7802	11.6538	133.235	45.553	117.96	2.1507e-06	1.20847	up
chc01G019290.1	chh02G019240.1	0	0	0	926	1038	1163	0	0	0	6.08084	7.88632	8.57929	2.20407e-93	Inf	up
chc01G019300.1	chh02G019230.1	0	0	0	26	22	23	0	0	0	0.272929	0.252923	0.257827	1.08091e-11	Inf	up
chc01G019320.1	chh02G019210.1	540	412	475	203	199	137	5.57748	4.85833	5.4624	7.27914	8.14378	5.43064	0.000117802	-1.23635	down
chc01G019330.1	chh02G019200.1	0	0	0	209	191	204	0	0	0	2.70882	2.78852	2.86728	2.6302e-31	Inf	up
chc01G019340.1	chh02G019190.1	0	0	0	91	28	83	0	0	0	6.22539	2.18572	6.37526	4.65134e-10	Inf	up
chc01G019360.1	chh02G019150.1	1	6	5	312	343	321	0.079543	0.708265	0.543524	3.14833	3.96317	3.61013	5.16307e-35	6.46282	up
chc01G019390.1	chh02G019110.1	0	0	0	180	161	173	0	0	0	1.98302	2.05872	2.15311	6.08419e-28	Inf	up
chc01G019460.1	chh02G019070.1	0	0	0	1531	1137	1155	0	0	0	33.5783	28.2231	27.9268	4.14803e-104	Inf	up
chc01G019470.1	chh02G019060.1	0	0	0	404	402	314	0	0	0	2.61115	2.74168	2.19137	1.0971e-49	Inf	up
chc01G019480.1	chh02G019050.1	0	0	0	357	297	319	0	0	0	2.36149	2.23569	2.33897	1.24751e-44	Inf	up
chc01G019490.1	chh02G019290.1	0	0	0	812	1550	917	0	0	0	3.28716	5.12326	3.4851	2.93209e-19	Inf	up
chc01G019500.1	chh02G019300.1	2	1	2	5019	7133	5838	0.077302	0.026448	0.121536	66.116	107.33	85.5496	1.19794e-57	12.0018	up
chc01G019510.1	chh02G019310.1	0	0	0	6240	6382	6463	0	0	0	56.4878	66.4891	66.062	1.09419e-162	Inf	up
chc01G019550.1	chh02G019340.1	0	0	0	64	43	53	0	0	0	0.86899	0.657652	0.795734	6.48095e-15	Inf	up
chc01G019560.1	chh02G019350.1	0	0	0	2457	1875	2186	0	0	0	5.46546	4.72786	5.40472	2.39619e-129	Inf	up
chc01G019570.1	chh02G019370.1	3	6	5	262	220	167	0.033882	0.074617	0.061406	2.11288	1.64089	1.40954	1.92969e-23	5.66434	up
chc01G019580.1	chh02G019380.1	0	0	0	85	76	75	0	0	0	1.46866	1.46831	1.3971	8.91716e-18	Inf	up
chc01G019630.1	chh02G019410.1	4	3	9	204	89	120	0.060848	0.050045	0.179434	1.60543	0.798488	1.0433	1.98003e-11	4.80555	up
chc01G019640.1	chh02G019430.1	1	0	0	1972	1759	1658	0.032553	0	0	19.5324	20.2712	18.6879	7.01794e-119	12.683	up
chc01G019660.1	chh02G019450.1	0	0	0	109	130	120	0	0	0	0.543501	0.737322	0.662675	2.49333e-22	Inf	up
chc01G019680.1	chh02G019470.1	2	0	0	146	155	167	0.024201	0	0	1.43631	1.76748	1.86362	5.44656e-24	8.16466	up
chc01G019690.1	chh02G019480.1	0	3	0	20	19	12	0	0.043736	0	0.115855	0.125052	0.078692	5.18743e-08	4.17401	up
chc01G019700.1	chh02G019490.1	0	0	0	77	84	81	0	0	0	0.719549	0.897615	0.844519	5.19845e-18	Inf	up
chc01G019730.1	chh02G019520.1	13	2	0	2325	2609	2132	1.12352	0.124251	0	22.3247	27.3419	22.5146	1.06584e-93	9.14756	up
chc01G019750.1	chh02G019540.1	1	3	5	113	23	42	0.011204	0.035973	0.069821	1.67514	0.352524	0.648195	0.00318994	4.3664	up
chc01G019770.1	chh02G019580.1	1	0	1	935	629	700	0.021377	0	0.012256	6.2579	4.8122	5.21504	3.89531e-76	10.3262	up
chc01G019780.1	chh02G019590.1	3	2	0	2783	2411	2754	0.293996	0.147571	0	27.4001	28.037	30.9889	1.04282e-130	10.8365	up
chc01G019810.1	chh02G022110.1	0	0	0	178	22	93	0	0	0	1.10348	0.153336	0.642881	1.56309e-05	Inf	up
chc01G019820.1	chh02G022120.1	2495	1391	2129	329	360	343	10.4877	6.67798	9.95752	2.81817	3.61131	3.56976	5.5168e-12	-2.36239	down
chc01G019830.1	chh02G022130.1	4	0	11	180	108	130	0.025048	0	0.091539	6.31679	4.29388	5.06314	1.17787e-15	4.93554	up
chc01G019860.1	chh02G022160.1	0	0	0	16993	9079	12225	0	0	0	140.041	105.941	112.45	1.06541e-83	Inf	up
chc01G019900.1	chh02G022190.1	507	0	435	1000	1060	1005	8.95395	0	8.53883	10.5986	12.9275	11.8252	2.323e-07	1.90887	up
chc01G019910.1	chh02G022200.1	0	0	0	12	57	30	0	0	0	0.160741	0.933954	0.475695	0.000220774	Inf	up
chc01G019920.1	chh02G022210.1	0	0	0	210	291	201	0	0	0	3.5605	5.64726	3.79157	7.98605e-28	Inf	up
chc01G019970.1	chh02G022260.1	0	0	0	1133	1117	1028	0	0	0	6.77522	7.63597	6.84589	7.24971e-97	Inf	up
chc01G019980.1	chh02G022270.1	0	0	1	2886	2964	3152	0	0	0.003859	41.8628	49.0238	50.8559	6.7173e-141	13.246	up
chc01G019990.1	chh02G022290.1	0	0	0	503	369	543	0	0	0	8.65749	7.17845	9.33216	1.09247e-58	Inf	up
chc01G020000.1	chh02G022300.1	0	0	0	33	13	34	0	0	0	0.509679	0.203647	0.608077	2.14562e-09	Inf	up
chc01G020010.1	chh02G022310.1	0	0	0	100	105	72	0	0	0	1.09162	1.19411	0.73771	2.58873e-19	Inf	up
chc01G020030.1	chh02G022330.1	0	0	0	3891	3247	3881	0	0	0	27.6596	26.3591	30.6652	8.216e-150	Inf	up
chc01G020060.1	chh02G022350.1	0	0	0	105	54	111	0	0	0	1.66565	0.983707	1.9541	5.18649e-19	Inf	up
chc01G020070.1	chh02G022360.1	1	0	9	3866	3208	4467	0.003072	0	0.181611	55.5792	52.6737	71.4377	1.85771e-134	10.2923	up
chc01G020090.1	chh02G022380.1	0	4	3	67	32	34	0	0.022165	0.014456	1.19136	0.639811	0.658533	8.17049e-09	4.3141	up
chc01G020100.1	chh02G022390.1	7	5	3	129	180	208	0.086718	0.06907	0.037315	2.18161	3.53518	3.91948	1.95772e-18	5.30342	up
chc01G020130.1	chh02G022420.1	0	0	0	508	441	497	0	0	0	7.52407	7.51832	8.18211	1.13783e-59	Inf	up
chc01G020200.1	chh02G022470.1	2	3	1	1273	1043	1156	0.009285	0.020042	0.006927	13.8791	12.9836	14.0175	1.00601e-91	9.32594	up
chc01G020210.1	chh02G022490.1	0	0	0	60	40	41	0	0	0	0.704337	0.527281	0.527426	3.34798e-14	Inf	up
chc01G020220.1	chh02G022500.1	30	23	26	3063	1721	2502	1.82197	1.58318	1.74222	33.1098	21.2405	30.0825	1.73289e-50	6.67515	up
chc01G020230.1	chh02G022510.1	3	2	4	630	562	669	0.029007	0.02077	0.045762	6.11883	6.23682	7.22473	5.96431e-61	7.85057	up
chc01G020240.1	chh02G022520.1	117	122	274	27	49	24	0.332862	0.391847	0.816858	0.457052	0.965564	0.4516	0.0133154	-2.19003	down
chc01G020250.1	chh02G022530.1	3	5	4	530	455	423	0.011297	0.024225	0.019189	7.90341	7.74727	7.02156	1.24873e-47	7.01214	up
chc01G020260.1	chh02G022540.1	3	0	2	1088	802	728	0.032964	0	0.017496	7.57414	6.37495	5.63477	1.88828e-79	9.23514	up
chc01G020290.1	chh02G022570.1	0	0	0	805	772	731	0	0	0	11.4308	12.5516	11.5381	2.58238e-80	Inf	up
chc01G020300.1	chh02G022580.1	7	7	7	63	30	35	0.146795	0.156797	0.163352	0.653297	0.3493	0.393921	2.50094e-05	2.73745	up
chc01G020310.1	chh02G022590.1	0	0	0	2627	2519	2371	0	0	0	35.984	39.4126	36.1241	1.47445e-135	Inf	up
chc01G020320.1	chh02G022600.1	241	64	88	2811	1503	2044	5.28212	1.14143	2.00777	15.9413	10.1155	12.9871	2.05193e-22	4.20654	up
chc01G020330.1	chh02G022610.1	1	1	0	739	604	726	0.017554	0.0086	0	10.6192	9.75576	12.2202	3.48421e-72	10.1942	up
chc01G020340.1	chh02G022620.1	0	0	0	16	44	11	0	0	0	0.222455	0.729907	0.171183	0.00145107	Inf	up
chc01G020350.1	chh02G022630.1	0	4	1	175	313	250	0	0.145478	0.000248	2.13284	4.36645	3.39291	6.65583e-17	7.32047	up
chc01G020360.1	chh02G022640.1	1	1	1	443	356	345	0.003855	0.0088	0.006106	2.65222	2.43237	2.29418	1.56367e-46	8.72637	up
chc01G020370.1	chh02G022650.1	20	19	22	574	493	477	0.389871	0.412959	0.465262	9.22165	9.18669	8.5862	8.51177e-35	4.81546	up
chc01G020380.1	chh02G022660.1	641	688	499	61	16	54	10.4759	12.8305	9.07356	0.368918	0.104548	0.361715	8.76825e-25	-3.6803	down
chc01G020390.1	chh02G022680.1	0	0	0	10	17	17	0	0	0	0.115954	0.222643	0.214534	5.84742e-10	Inf	up
chc01G020410.1	chh02G022700.1	0	0	1	464	443	448	0	0	0.010681	2.31394	2.56986	2.33908	1.72196e-55	10.5111	up
chc01G020430.1	chh02G022710.1	5	0	1	581	454	565	0.338923	0	0.057498	3.90955	3.48962	4.23466	6.40621e-57	8.30944	up
chc01G020440.1	chh02G022720.1	7	9	10	357	352	367	0.078513	0.115667	0.121509	4.78017	5.38657	5.46009	2.86897e-32	5.5194	up
chc01G020450.1	chh02G022730.1	0	0	0	763	1000	934	0	0	0	3.48013	5.21124	4.73961	1.30896e-60	Inf	up
chc01G020460.1	chh02G022770.1	0	0	0	98	108	93	0	0	0	0.938126	1.18569	0.997063	3.94407e-20	Inf	up
chc01G020480.1	chh02G022790.1	0	0	0	1134	815	768	0	0	0	13.3794	10.9821	10.0701	9.53554e-88	Inf	up
chc01G020490.1	chh02G022800.1	0	0	0	673	543	644	0	0	0	10.1636	9.2809	10.6368	1.92637e-70	Inf	up
chc01G020500.1	chh02G022810.1	0	0	0	1347	825	1094	0	0	0	21.3158	14.9121	19.2451	5.50365e-96	Inf	up
chc01G020520.1	chh02G022830.1	0	0	0	181	181	158	0	0	0	1.22829	1.39975	1.18918	3.41947e-28	Inf	up
chc01G020530.1	chh02G022840.1	0	0	0	162	147	127	0	0	0	1.33821	1.38858	1.16908	4.57762e-25	Inf	up
chc01G020540.1	chh02G022850.1	4	0	2	934	733	786	0.026839	0	0.01601	7.43636	6.96694	7.41027	1.52077e-75	8.894	up
chc01G020550.1	chh02G022860.1	0	0	0	679	1176	958	0	0	0	4.80342	9.92802	7.49807	7.32566e-29	Inf	up
chc01G020580.1	chh02G022890.1	0	0	0	520	383	346	0	0	0	8.03521	6.75516	5.94282	1.21604e-53	Inf	up
chc01G020590.1	chh02G022900.1	3	0	2	190	171	227	0.157025	0	0.113081	2.22284	2.29553	2.96564	6.27195e-26	7.0901	up
chc01G020630.1	chh02G022940.1	0	0	0	116	52	94	0	0	0	6.96282	3.56775	6.2731	1.04855e-18	Inf	up
chc01G020640.1	chh02G022950.1	0	0	0	174	163	126	0	0	0	4.25509	4.55721	3.42067	4.62694e-26	Inf	up
chc01G020650.1	chh02G022960.1	0	0	0	239	205	218	0	0	0	2.75319	2.70038	2.79315	1.91878e-33	Inf	up
chc01G020660.1	chh02G022970.1	23	15	16	0	0	0	0.151985	0.114271	0.11745	0	0	0	1.52216e-10	#NAME?	down
chc01G020670.1	chh02G022980.1	0	0	0	264	279	218	0	0	0	2.15509	2.56346	2.19083	3.55794e-37	Inf	up
chc01G020680.1	chh02G022990.1	52	42	43	257	216	215	0.206815	0.189788	0.189616	9.1286	8.75261	8.46646	7.62472e-09	2.49049	up
chc01G020690.1	chh02G023000.1	0	0	0	784	413	599	0	0	0	8.60429	5.16969	7.31371	8.43826e-48	Inf	up
chc01G020700.1	chh02G023010.1	0	0	0	320	337	312	0	0	0	6.56446	7.89319	7.12849	1.29954e-44	Inf	up
chc01G020710.1	chh02G023020.1	0	0	0	855	926	998	0	0	0	19.7862	24.4709	25.676	4.60812e-89	Inf	up
chc01G020720.1	chh02G023030.1	2	4	3	469	447	414	0.020645	0.049459	0.037115	2.48594	2.71605	2.32554	2.08552e-47	7.34387	up
chc01G020730.1	chh02G023040.1	47	34	33	11	11	10	0.721853	0.600817	0.562149	0.620833	0.671225	0.590445	0.00937779	-1.65759	down
chc01G020760.1	chh02G023070.1	0	0	0	26	25	27	0	0	0	0.399802	0.438094	0.454486	6.64724e-12	Inf	up
chc01G020770.1	chh02G023080.1	7	5	31	243	272	294	0.038712	0.021383	0.142332	2.88837	3.92001	3.97469	1.15057e-20	4.37286	up
chc01G020780.1	chh02G023090.1	3	18	8	69	48	29	0.228713	1.49753	0.608307	0.739293	0.590274	0.345767	9.09048e-05	2.42874	up
chc01G020790.1	chh02G023100.1	22	11	15	463	278	366	1.57259	0.849108	1.17839	5.53875	3.79096	4.87424	3.04058e-27	4.69291	up
chc01G020800.1	chh02G023110.1	4	5	2	312	414	260	0.367379	0.52391	0.180317	5.96816	9.02948	5.52131	7.49112e-21	6.66121	up
chc01G020810.1	chh02G023120.1	1	3	4	11	43	35	0.022825	0.084484	0.104587	0.104595	0.507507	0.395087	0.00237385	3.64051	up
chc01G020830.1	chh02G023150.1	25	30	40	131	145	223	0.139748	0.196478	0.251903	1.29176	1.6368	2.4479	3.89187e-07	2.54526	up
chc01G020850.1	chh02G023170.1	0	0	0	583	818	740	0	0	0	3.71213	5.95648	5.24206	1.96661e-46	Inf	up
chc01G020860.1	chh02G023180.1	88	6	12	1409	1458	1286	0.482067	0.033811	0.072056	17.4824	20.6609	17.7543	1.71501e-62	5.55123	up
chc01G020870.1	chh02G023190.1	10	11	5	985	872	849	0.072802	0.088987	0.038807	9.64041	9.74714	9.24411	3.0744e-67	6.86437	up
chc01G020930.1	chh12G000420.1	344	377	341	4	1	3	3.55398	4.45042	3.92687	0.083239	0.018754	0.051812	4.6228e-35	-6.93854	down
chc01G021030.1	chh12G000490.1	253	378	208	0	0	0	1.94341	3.31428	1.77645	0	0	0	8.89526e-20	#NAME?	down
chc01G021050.1	chh12G000510.1	178	156	143	0	0	0	1.34218	1.34522	1.20294	0	0	0	7.35606e-24	#NAME?	down
chc01G021270.1	chh12G000770.1	461	119	474	7	5	7	5.88904	1.73184	6.73728	0.057904	0.048784	0.066119	2.9871e-06	-5.62218	down
chc01G021310.1	chh12G000820.1	602	625	710	0	0	0	5.25204	6.22604	6.89327	0	0	0	1.79475e-65	#NAME?	down
chc01G021320.1	chh12G000840.1	2703	1900	2177	0	0	0	24.0058	19.2555	21.4914	0	0	0	7.56923e-123	#NAME?	down
chc01G021360.1	chh12G000880.1	390	328	338	0	0	0	4.80666	4.61594	4.63171	0	0	0	3.03505e-42	#NAME?	down
chc01G021370.1	chh12G000890.1	1015	285	277	0	0	0	6.1417	2.01476	1.89526	0	0	0	1.76968e-07	#NAME?	down
chc01G021410.1	chh12G000940.1	243	83	80	8	12	3	1.36572	0.531147	0.498474	0.085373	0.143921	0.035115	0.000671356	-3.91115	down
chc01G021440.1	chh12G000960.1	204	581	200	0	0	0	1.06233	3.45515	1.15837	0	0	0	4.36102e-07	#NAME?	down
chc01G021520.1	chh12G001040.1	59	45	35	136	121	175	0.549641	0.475563	0.364307	0.9972	1.0074	1.42233	0.000191724	1.80925	up
chc01G021660.1	chh12G001180.1	147	90	65	3	9	13	0.565872	0.395285	0.276757	0.016598	0.068615	0.104239	4.06242e-08	-3.37705	down
chc01G021680.1	chh12G001200.1	25	17	37	853	616	622	0.235139	0.184426	0.394508	5.34466	4.39671	4.3489	1.80445e-41	4.87265	up
chc01G021720.1	chh12G001230.1	9	2	8	110	84	93	0.192098	0.038405	0.177823	2.40211	2.10419	2.27338	1.11983e-10	4.09681	up
chc01G021730.1	chh12G001240.1	1	1	1	52	37	68	0.004753	0.093235	0.004116	1.47908	1.20151	2.14049	4.50485e-12	5.85941	up
chc01G021800.1	chh12G001350.1	12	1	13	164	79	87	0.149467	0.009282	0.173224	0.703851	0.386426	0.416207	4.65848e-09	3.8248	up
chc01G021810.1	chh12G001360.1	92	64	58	3	0	9	0.796114	0.63702	0.555693	0.028112	0	0.11987	7.07282e-09	-4.00563	down
chc01G021820.1	chh12G001370.1	2	1	2	364	364	259	0.010782	0.006011	0.013667	2.64008	3.01515	2.08781	9.34383e-40	7.79987	up
chc01G021940.1	chh12G001510.1	17	16	38	0	0	0	0.098366	0.109469	0.251638	0	0	0	1.62766e-05	#NAME?	down
chc01G022030.1	chh12G001600.1	40	72	367	0	0	0	0.138115	0.285258	1.43026	0	0	0	0.00403453	#NAME?	down
chc01G022120.1	chh12G001700.1	136	206	105	0	3	3	0.431129	0.74896	0.369809	0	0.011809	0.011501	1.65567e-11	-6.00834	down
chc01G022210.1	chh12G001810.1	39	22	24	0	0	0	0.368318	0.234024	0.245494	0	0	0	2.47804e-11	#NAME?	down
chc01G022220.1	chh12G001820.1	116	95	89	0	0	0	1.39291	1.30326	1.18369	0	0	0	2.86048e-18	#NAME?	down
chc01G022360.1	chh12G001990.1	161	75	75	3	0	5	6.1614	3.26416	3.19604	0.009803	0	0.021809	1.91196e-09	-5.12832	down
chc01G022500.1	chh12G002160.1	260	248	38	0	0	0	1.3054	1.42082	0.210069	0	0	0	7.05627e-07	#NAME?	down
chc01G022520.1	chh12G002180.1	0	1	2	16	38	26	0	0.006808	0.010229	0.237817	0.659984	0.448415	1.08538e-05	4.87108	up
chc01G022530.1	chh12G002190.1	25	23	26	0	0	0	0.259743	0.279189	0.310673	0	0	0	5.74982e-11	#NAME?	down
chc01G022750.1	chh12G002390.1	32	33	61	0	7	0	0.232141	0.277382	0.503818	0	0.075916	0	9.08592e-06	-3.91087	down
chc01G022770.1	chh12G002410.1	1036	292	614	0	0	0	7.5319	2.42188	4.95944	0	0	0	1.2274e-13	#NAME?	down
chc01G022990.1	chh12G002570.1	66	41	70	0	0	0	0.306549	0.214867	0.359792	0	0	0	3.00676e-14	#NAME?	down
chc01G023000.1	chh12G002580.1	126	149	133	0	0	0	1.21647	1.64412	1.43104	0	0	0	9.30035e-22	#NAME?	down
chc01G023030.1	chh12G002610.1	26	18	26	0	0	0	0.226346	0.180179	0.256538	0	0	0	7.03915e-11	#NAME?	down
chc01G023130.1	chh12G002710.1	238	136	188	0	0	0	1.9529	1.27246	1.71657	0	0	0	1.69285e-26	#NAME?	down
chc01G023170.1	chh12G002750.1	330	203	187	0	0	0	8.38911	5.89683	5.28621	0	0	0	1.60455e-31	#NAME?	down
chc01G023180.1	chh12G002760.1	101	79	114	0	0	0	0.956379	0.847939	1.19615	0	0	0	4.29214e-18	#NAME?	down
chc01G023210.1	chh12G002790.1	313	362	392	0	0	0	4.2262	5.43694	5.27367	0	0	0	8.89371e-43	#NAME?	down
chc01G023230.1	chh12G002810.1	397	479	218	0	0	0	3.07541	4.24239	1.87653	0	0	0	4.31406e-19	#NAME?	down
chc01G023270.1	chh12G002850.1	104	60	70	0	0	0	2.85158	1.85818	2.13457	0	0	0	4.12672e-16	#NAME?	down
chc01G023460.1	chh12G003040.1	67	80	62	0	0	0	0.528072	0.726111	0.550949	0	0	0	2.56024e-15	#NAME?	down
chc01G023480.1	chh12G003060.1	29	19	22	0	0	0	0.129645	0.09549	0.109564	0	0	0	6.69131e-11	#NAME?	down
chc01G023490.1	chh12G003080.1	65	26	32	5	3	1	1.37661	0.627938	0.756188	0.024515	0.014	0.006499	1.42729e-05	-3.60156	down
chc01G023560.1	chh12G003190.1	0	0	0	212	136	74	0	0	0	1.29342	0.937989	0.483675	3.53955e-13	Inf	up
chc01G023580.1	chh12G003210.1	2	3	0	16	28	32	0.018159	0.024866	0	0.148351	0.306266	0.342918	3.18806e-07	4.11171	up
chc01G023680.1	chh12G003310.1	274	276	286	2	3	1	1.35586	1.5581	1.57018	0.190139	0.274164	0.063138	9.68019e-30	-6.94416	down
chc01G023690.1	chh12G003320.1	34	60	39	798	842	659	1.74545	3.51493	2.20801	3.95481	4.76842	3.63575	1.36465e-36	4.2579	up
chc01G023710.1	chh12G003340.1	12	16	15	598	825	669	1.24314	1.91042	1.69667	4.99596	7.88076	6.22067	3.46231e-28	5.76709	up
chc01G023760.1	chh12G003410.1	2109	2812	2176	0	0	0	37.4564	57.0513	42.9865	0	0	0	4.78525e-66	#NAME?	down
chc01G023800.1	chh12G003450.1	59	45	37	0	0	0	0.536139	0.46593	0.366471	0	0	0	4.62167e-13	#NAME?	down
chc01G023960.1	chh12G003600.1	46	40	25	0	0	0	0.390502	0.391445	0.236092	0	0	0	4.26223e-12	#NAME?	down
chc01G024020.1	chh12G003660.1	1207	667	787	0	0	0	11.6554	7.35279	8.44975	0	0	0	2.36624e-48	#NAME?	down
chc01G024030.1	chh12G003670.1	273	219	256	0	0	0	2.20063	2.01558	2.29909	0	0	0	1.37348e-32	#NAME?	down
chc01G024040.1	chh12G003680.1	322	214	97	0	0	0	1.31003	0.992129	0.435574	0	0	0	3.92449e-12	#NAME?	down
chc01G024050.1	chh12G003690.1	121	208	130	0	0	0	1.07387	2.11583	1.29142	0	0	0	1.81753e-16	#NAME?	down
chc01G024110.1	chh12G003750.1	150	173	185	0	0	0	0.630026	0.826257	0.863844	0	0	0	6.27024e-25	#NAME?	down
chc01G024120.1	chh12G003760.1	0	1	0	25	32	33	0	0.003082	0	0.087517	0.128977	0.129878	3.90183e-11	6.59036	up
chc01G024140.1	chh12G003780.1	13	3	3	16	24	21	0.130926	0.034159	0.024421	0.054101	0.097798	0.080306	0.00444093	1.92632	up
chc01G024240.1	chh12G003880.1	4	4	6	67	117	74	0.129353	0.142325	0.222387	0.328589	0.657356	0.404859	3.1855e-08	4.37921	up
chc01G024260.1	chh12G003900.1	60	77	83	19	3	12	0.833007	1.23079	1.29654	0.058298	0.007434	0.039701	3.55501e-05	-2.60053	down
chc01G024300.1	chh12G003930.1	47	52	76	0	0	0	0.344218	0.439604	0.622182	0	0	0	3.44706e-14	#NAME?	down
chc01G024310.1	chh12G003940.1	1060	1357	1175	0	0	0	6.76054	9.88445	8.33108	0	0	0	2.70634e-72	#NAME?	down
chc01G024320.1	chh12G003950.1	344	402	340	2	6	2	6.28803	8.37459	6.90834	0.138192	0.684222	0.18401	1.42878e-34	-6.56056	down
chc01G024340.1	chh12G003970.1	589	597	738	0	0	0	2.93177	3.39301	4.08974	0	0	0	3.39619e-65	#NAME?	down
chc01G024350.1	chh12G003980.1	255	371	329	0	0	0	2.21224	3.67304	3.17288	0	0	0	8.95819e-35	#NAME?	down
chc01G024390.1	chh12G004020.1	181	154	149	0	0	0	4.04772	3.94645	3.70418	0	0	0	4.4364e-24	#NAME?	down
chc01G024400.1	chh12G004030.1	98	85	82	228	200	190	0.847054	0.840654	0.784767	0.735964	0.751969	0.708952	0.000849938	1.38349	up
chc01G024420.1	chh12G004050.1	47	36	34	0	0	0	0.562548	0.496746	0.449608	0	0	0	2.77039e-12	#NAME?	down
chc01G024460.1	chh12G004080.1	53	36	54	0	0	0	0.700333	0.539731	0.790317	0	0	0	4.00201e-13	#NAME?	down
chc01G024650.1	chh12G004550.1	30	32	30	0	0	0	2.20917	2.72271	2.46503	0	0	0	1.74269e-11	#NAME?	down
chc01G024670.1	chh12G004530.1	61	47	57	0	0	0	0.811579	0.720369	0.842918	0	0	0	7.51066e-14	#NAME?	down
chc01G024750.1	chh12G004460.1	1	1	0	196	101	137	0.001462	0.003349	0	3.12528	1.82377	2.43132	1.20705e-22	7.92268	up
chc01G024800.1	chh12G004410.1	75	52	79	0	0	0	0.473532	0.372199	0.552375	0	0	0	3.29302e-15	#NAME?	down
chc01G024950.1	chh12G004300.1	5	1	2	29	11	17	0.090131	0.012184	0.030142	0.399644	0.171706	0.256711	7.62773e-05	3.01318	up
chc01G024970.1	chh12G004280.1	18	16	20	0	0	0	0.130257	0.139449	0.166594	0	0	0	1.7973e-10	#NAME?	down
chc01G025310.1	chh12G004980.1	270	192	239	0	0	0	3.34013	2.71385	3.28868	0	0	0	4.90861e-31	#NAME?	down
chc01G025330.1	chh12G005000.1	186	111	174	55	14	97	1.02941	0.702621	1.07133	0.325019	0.091161	0.646556	0.00538126	-1.35905	down
chc01G025560.1	chh08G011480.1	633	299	775	0	0	0	6.16445	3.36719	8.41268	0	0	0	4.01297e-17	#NAME?	down
chc01G025650.1	chh08G011390.1	169	62	110	0	0	0	3.05736	1.26766	2.2127	0	0	0	2.17569e-13	#NAME?	down
chc01G025660.1	chh08G011380.1	153	37	96	0	0	0	2.26374	0.613487	1.56989	0	0	0	3.1855e-08	#NAME?	down
chc01G025670.1	chh08G011370.1	3	1	3	36	24	55	0.020475	0.002342	0.025957	0.140274	0.109098	0.244347	3.81959e-07	4.20807	up
chc01G025680.1	chh08G011360.1	0	0	0	424	239	308	0	0	0	7.63924	4.89993	6.16863	2.3046e-44	Inf	up
chc01G025730.1	chh08G011320.1	23	47	36	0	0	0	0.124226	0.292922	0.221301	0	0	0	9.23289e-10	#NAME?	down
chc01G025890.1	chh08G011170.1	49	0	15	332	429	466	0.574672	0	0.184461	7.92733	11.6795	12.3567	3.91668e-23	4.51726	up
chc01G025900.1	chh08G011160.1	66	74	91	0	0	0	2.48059	3.16327	3.79067	0	0	0	4.70145e-16	#NAME?	down
chc01G025930.1	chh08G011130.1	0	1	0	15	9	19	0	0.003795	0	0.118823	0.075612	0.166748	4.249e-09	5.49961	up
chc01G025980.1	chh08G011080.1	0	0	0	268	127	200	0	0	0	3.06409	1.65782	2.5429	1.26238e-27	Inf	up
chc01G026110.1	chh08G010970.1	786	574	568	0	0	0	4.51416	3.7622	3.62452	0	0	0	5.84342e-65	#NAME?	down
chc01G026550.1	chh08G010880.1	12	3	22	70	54	55	0.098309	0.018946	0.192942	3.17125	2.81238	2.76274	7.74802e-05	2.42783	up
chc01G026520.1	chh08G010850.1	29	9	13	73	26	32	0.1704	0.057144	0.082012	0.955845	0.381034	0.458084	0.0446236	1.52436	up
chc01G026470.1	chh08G010800.1	0	0	0	13	40	14	0	0	0	0.258506	0.918583	0.306414	0.00065374	Inf	up
chc01G026430.1	chh08G010770.1	1	3	1	94	60	121	0.00018	0.081485	0.0004	1.66654	1.21491	2.38607	4.29798e-15	5.8989	up
chc01G026410.1	chh08G010750.1	0	0	0	20	11	27	0	0	0	0.16721	0.103909	0.252329	9.76077e-09	Inf	up
chc01G026400.1	chh08G010740.1	0	0	0	112	85	72	0	0	0	0.422307	0.366243	0.298456	5.42543e-19	Inf	up
chc01G026380.1	chh08G010720.1	77	53	89	0	0	0	0.285607	0.224417	0.368277	0	0	0	1.22047e-15	#NAME?	down
chc01G026340.1	chh08G010680.1	153	115	85	0	0	0	2.18337	1.86547	1.34904	0	0	0	6.14525e-20	#NAME?	down
chc01G026310.1	chh08G010650.1	37	28	38	11	4	6	0.704885	0.617455	0.819482	0.10249	0.034601	0.056125	0.0011674	-2.16754	down
chc01G026300.1	chh08G010640.1	55	36	61	6	12	17	0.4691	0.352439	0.580599	0.046915	0.104599	0.142207	0.00187959	-1.93045	down
chc01G026250.1	chh08G010590.1	105	73	84	214	188	189	0.538598	0.423622	0.48044	1.35531	1.36135	1.3348	0.0014914	1.34209	up
chc01G026220.1	chh08G010560.1	27	16	23	0	0	0	0.218825	0.14524	0.20326	0	0	0	8.47472e-11	#NAME?	down
chc01G026180.1	chh08G010520.1	0	2	7	189	125	200	0	0.014037	0.081216	1.19884	0.906203	1.41396	4.49587e-21	5.92581	up
chc01G026160.1	chh08G010510.1	0	0	0	27	26	17	0	0	0	0.269177	0.301772	0.188544	1.20187e-11	Inf	up
chc01G026570.1	chh08G010490.1	0	0	0	119	50	138	0	0	0	1.04422	0.493881	1.34672	1.01032e-12	Inf	up
chc01G026580.1	chh08G010480.1	24	21	21	0	0	0	0.189733	0.184691	0.181799	0	0	0	9.11216e-11	#NAME?	down
chc01G026620.1	chh08G010440.1	45	29	32	10	4	3	5.27889	3.88952	4.15982	0.148386	0.062651	0.047441	0.000204345	-2.50498	down
chc01G026630.1	chh08G010430.1	1053	56	38	0	0	0	11.4361	0.694476	0.447837	0	0	0	0.019599	#NAME?	down
chc01G026640.1	chh08G010420.1	0	0	0	35	19	34	0	0	0	0.115527	0.069704	0.125129	2.73218e-12	Inf	up
chc01G026660.1	chh08G010400.1	0	0	0	1198	1010	1072	0	0	0	7.84141	7.54912	7.79927	8.22458e-97	Inf	up
chc01G026680.1	chh08G010370.1	48	29	48	192	155	134	1.38883	0.936819	1.54003	11.6981	10.7426	9.07779	9.17955e-06	2.1065	up
chc01G026760.1	chh08G010280.1	0	0	0	525	237	469	0	0	0	5.01145	2.58154	4.97928	1.62385e-27	Inf	up
chc01G026780.1	chh08G010260.1	20	7	12	76	65	61	0.17065	0.070833	0.117361	0.826044	0.805088	0.734805	2.9758e-05	2.56237	up
chc01G026800.1	chh08G010250.1	0	0	0	43	60	75	0	0	0	0.422159	0.669748	0.826172	1.35809e-15	Inf	up
chc01G026810.1	chh08G010240.1	0	0	1	385	249	342	0	0	0.014439	8.49205	6.25262	8.38047	3.79089e-43	10.0233	up
chc01G026830.1	chh08G010220.1	149	140	161	0	0	0	0.80364	0.859695	0.963199	0	0	0	4.7801e-23	#NAME?	down
chc01G026850.1	chh08G010210.1	89	50	66	0	0	0	1.15948	0.741213	0.954476	0	0	0	3.64827e-15	#NAME?	down
chc01G026870.1	chh02G011450.1	1	5	4	1671	1320	1265	0.009319	0.043373	0.033783	9.7019	8.69526	8.43082	1.05346e-97	8.83974	up
chc01G026890.1	chh02G011470.1	96	47	65	202	161	192	0.896475	0.492814	0.67036	1.83962	1.60411	1.5925	0.000302048	1.59308	up
chc01G026910.1	chh02G011500.1	6	0	3	76	97	81	0.061124	0	0.036427	0.452892	0.661138	0.540476	1.44867e-12	5.05665	up
chc01G026920.1	chh02G011560.1	0	0	0	369	182	256	0	0	0	3.57126	2.01005	2.75389	1.42779e-31	Inf	up
chc01G026930.1	chh02G011570.1	0	0	0	1244	1029	1199	0	0	0	6.43638	6.08474	6.90251	1.56414e-99	Inf	up
chc01G026940.1	chh02G011580.1	0	0	0	22	26	58	0	0	0	0.561445	0.767651	1.70173	1.56763e-06	Inf	up
chc01G026950.1	chh02G011590.1	8	1	8	933	712	862	0.123097	0.019158	0.144169	6.94158	5.91324	7.20255	1.60049e-68	7.38489	up
chc01G026960.1	chh02G011600.1	0	0	0	134	105	135	0	0	0	0.943826	0.727426	1.09614	8.1561e-23	Inf	up
chc01G026970.1	chh02G011610.1	6	7	0	2276	1920	1980	0.071604	0.090871	0	20.1962	19.5031	19.5017	1.33772e-112	9.0645	up
chc01G026980.1	chh02G011620.1	0	0	0	424	444	388	0	0	0	10.47	12.5256	10.6614	4.40159e-54	Inf	up
chc01G026990.1	chh02G011630.1	0	0	0	38	29	29	0	0	0	0.615288	0.525878	0.522368	1.52242e-12	Inf	up
chc01G027000.1	chh02G011640.1	0	0	0	675	752	1110	0	0	0	8.3999	11.1441	15.4606	5.68171e-36	Inf	up
chc01G027010.1	chh02G011650.1	0	0	0	1824	2239	1921	0	0	0	18.3764	23.6614	21.4575	7.77517e-86	Inf	up
chc01G027020.1	chh02G011660.1	0	0	0	546	519	504	0	0	0	4.04385	4.38963	4.1512	3.79963e-63	Inf	up
chc01G027030.1	chh02G011680.1	0	0	0	317	264	339	0	0	0	5.60958	5.27313	6.50429	8.58625e-43	Inf	up
chc01G027040.1	chh02G011690.1	13	24	20	696	698	678	0.090217	0.188338	0.151776	11.6123	13.3126	12.5667	4.96108e-46	5.32413	up
chc01G027050.1	chh02G011700.1	0	4	0	534	414	415	0	0.043603	0	6.77875	6.00915	5.8922	3.27325e-52	8.49138	up
chc01G027100.1	chh02G011750.1	0	0	0	716	565	710	0	0	0	10.1289	9.12164	11.1773	1.79494e-73	Inf	up
chc01G027110.1	chh02G011760.1	0	0	0	1987	1984	1726	0	0	0	48.3645	55.1543	46.7125	2.54621e-123	Inf	up
chc01G027120.1	chh02G011770.1	0	0	0	1755	2229	2364	0	0	0	41.181	59.6616	61.6214	1.1576e-72	Inf	up
chc01G027130.1	chh02G011780.1	0	0	0	4399	3671	3949	0	0	0	23.6329	22.5583	23.614	1.80458e-152	Inf	up
chc01G027150.1	chh02G011800.1	0	0	0	98	102	119	0	0	0	0.77742	0.925803	1.05098	7.37104e-21	Inf	up
chc01G027170.1	chh02G011830.1	0	0	0	1982	167	1198	0	0	0	23.7023	2.27337	15.9344	9.29959e-08	Inf	up
chc01G027190.1	chh02G011850.1	5	5	9	1325	1391	1437	0.046276	0.051044	0.097723	21.1754	25.3867	25.5509	2.45324e-90	7.92343	up
chc01G027200.1	chh02G011860.1	0	0	0	1066	963	891	0	0	0	9.01093	9.30096	8.37352	2.68424e-91	Inf	up
chc01G027210.1	chh02G011870.1	219	103	118	11	7	12	3.36194	1.79903	2.01207	1.14837	0.7776	1.31076	5.64102e-09	-3.69766	down
chc01G027230.1	chh02G011890.1	4	1	6	879	731	1107	0.033587	0.005587	0.060821	5.57327	5.24852	7.60899	1.17061e-56	8.11323	up
chc01G027240.1	chh02G011900.1	3	10	2	106	122	91	0.023711	0.121312	0.013715	1.74804	2.30103	1.66955	1.09195e-12	4.54644	up
chc01G027260.1	chh02G011920.1	0	0	0	2067	1818	1954	0	0	0	18.2658	18.3474	19.2091	2.0325e-124	Inf	up
chc01G027270.1	chh02G011930.1	0	0	0	86	77	127	0	0	0	3.07509	3.14378	5.07351	8.77237e-20	Inf	up
chc01G027280.1	chh02G011950.1	12	18	7	4455	3866	4931	0.134657	0.236476	0.085369	41.869	41.5071	51.5509	1.54808e-126	8.63523	up
chc01G027290.1	chh02G011960.1	10	30	15	966	769	966	0.101963	0.35141	0.16542	4.48682	4.04084	4.74629	9.405e-57	5.73899	up
chc01G027300.1	chh02G011970.1	114	79	53	743	630	864	3.08836	2.42584	1.59526	2.82816	2.73862	3.65768	1.31735e-25	3.36329	up
chc01G027310.1	chh02G011980.1	1	1	1	21	16	15	0.006238	0.001527	0.000669	0.379983	0.325141	0.313134	4.29073e-08	4.26451	up
chc01G027320.1	chh02G011990.1	0	0	0	732	926	764	0	0	0	9.01363	12.4901	10.1189	9.20961e-61	Inf	up
chc01G027330.1	chh02G012010.1	9	0	9	236	191	182	0.554711	0	0.652126	4.06041	3.76571	3.48829	9.91864e-21	5.26906	up
chc01G027360.1	chh02G012030.1	0	4	3	1921	1079	1420	0	0.041772	0.022058	29.8991	19.1713	24.5797	9.78703e-63	9.3776	up
chc01G027370.1	chh02G012040.1	1	0	1	781	633	666	0.012359	0	0.009099	15.6507	14.4851	14.8327	2.07425e-72	10.2115	up
chc01G027390.1	chh02G012060.1	11	10	8	1008	233	190	0.642078	0.659429	0.485872	5.37873	1.50805	1.19279	0.00402916	5.72759	up
chc01G027400.1	chh02G012070.1	0	0	0	4928	4367	5666	0	0	0	36.7868	37.2349	47.5692	3.49995e-158	Inf	up
chc01G027420.1	chh02G012100.1	4	8	0	1132	942	923	0.300921	0.864951	0	8.78027	8.3479	7.964	7.70629e-80	8.11051	up
chc01G027430.1	chh02G012110.1	48	78	145	0	3	3	0.393552	0.73159	1.33841	0	0.01172	0.01169	3.67169e-05	-5.30524	down
chc01G027440.1	chh02G012120.1	0	0	0	73	25	72	0	0	0	0.838676	0.316542	0.910444	2.92129e-10	Inf	up
chc01G027450.1	chh02G012130.1	2	0	0	378	452	295	0.010408	0	0	2.7117	3.73334	2.34017	5.9905e-33	9.43502	up
chc01G027460.1	chh02G012140.1	0	0	0	184	281	213	0	0	0	1.32637	2.31449	1.71044	7.4986e-26	Inf	up
chc01G027490.1	chh02G012170.1	0	0	0	276	70	158	0	0	0	4.63748	1.34461	2.96175	8.27371e-10	Inf	up
chc01G027510.1	chh02G012190.1	230	264	254	2598	2717	2373	3.62249	4.74153	4.45358	20.7033	24.7161	20.7852	2.0009e-38	3.51873	up
chc01G027500.1	chh02G012180.1	0	0	0	531	266	320	0	0	0	2.36631	1.35166	1.58382	4.14314e-30	Inf	up
chc01G027520.1	chh02G012200.1	11	4	2	64	82	58	0.180154	0.06138	0.018598	0.748806	1.09078	0.748985	1.40237e-08	3.81466	up
chc01G027540.1	chh02G012210.1	1	0	1	138	208	168	0.011488	0	0.008333	1.72632	2.96763	2.32743	5.82896e-24	8.21896	up
chc01G027560.1	chh02G012230.1	0	0	0	1658	1018	1369	0	0	0	5.75799	4.13202	5.13551	1.44063e-101	Inf	up
chc01G027570.1	chh02G012250.1	0	0	0	1650	618	1217	0	0	0	131.288	56.1215	107.699	3.48464e-25	Inf	up
chc01G027580.1	chh02G012240.1	0	0	0	1252	1389	1291	0	0	0	9.62089	12.2041	10.9705	1.13282e-105	Inf	up
chc01G027590.1	chh02G012260.1	0	0	0	421	72	183	0	0	0	7.285	1.41993	3.52137	9.99192e-07	Inf	up
chc01G027600.1	chh02G012270.1	0	0	0	382	401	277	0	0	0	3.51204	4.20175	2.83018	7.51553e-46	Inf	up
chc01G027610.1	chh02G012280.1	0	0	0	236	196	219	0	0	0	3.1313	3.00671	3.24419	5.03887e-33	Inf	up
chc01G027620.1	chh02G012290.1	135	133	133	304	283	215	1.18282	1.33324	1.29279	3.792	4.02362	2.97796	0.00184018	1.1578	up
chc01G027630.1	chh02G012300.1	380	307	298	152	72	92	1.67089	1.53847	1.45647	1.20441	0.603786	0.76138	5.93009e-05	-1.49998	down
chc01G027640.1	chh02G012330.1	0	0	0	580	536	496	0	0	0	4.937	5.21805	4.69441	2.80634e-64	Inf	up
chc01G027650.1	chh02G012340.1	12	1	8	321	364	328	0.107719	0.000948	0.074792	6.85292	8.88976	7.79121	3.10957e-32	5.80664	up
chc01G027680.1	chh02G012360.1	0	0	0	908	636	812	0	0	0	7.43972	7.76724	8.47613	4.34264e-81	Inf	up
chc01G027690.1	chh02G012380.1	0	0	0	1622	1439	2307	0	0	0	22.8914	23.3283	36.1943	1.87745e-51	Inf	up
chc01G027700.1	chh02G012390.1	0	0	0	175	123	116	0	0	0	2.76282	2.25423	2.04293	3.20996e-24	Inf	up
chc01G027720.1	chh02G012410.1	0	0	0	1845	1663	1996	0	0	0	19.1959	19.7631	23.1032	1.1072e-121	Inf	up
chc01G027730.1	chh02G012420.1	0	0	0	240	170	217	0	0	0	3.3431	2.69258	3.35552	4.39429e-32	Inf	up
chc01G027750.1	chh02G012450.1	8	6	8	547	543	445	0.050016	0.041898	0.056156	5.82187	6.2375	5.245	5.76084e-46	6.29127	up
chc01G027760.1	chh02G012460.1	36	27	24	691	511	635	1.25212	1.0726	0.914326	2.90489	2.44479	2.97434	1.13062e-35	4.56414	up
chc01G027770.1	chh02G012470.1	26	24	33	508	578	474	0.214181	0.223652	0.301449	10.6841	13.8611	11.068	2.68356e-31	4.39526	up
chc01G027800.1	chh02G012500.1	0	0	0	42	35	24	0	0	0	0.657039	0.621503	0.417539	1.02522e-12	Inf	up
chc01G027810.1	chh02G012510.1	0	0	0	1556	1479	1671	0	0	0	17.1497	18.6185	20.4867	3.04543e-114	Inf	up
chc01G027820.1	chh02G012520.1	0	0	0	433	568	498	0	0	0	5.21042	7.66574	6.7104	8.93528e-52	Inf	up
chc01G027830.1	chh02G012530.1	0	0	0	126	184	131	0	0	0	1.64367	2.71705	1.90588	1.77885e-23	Inf	up
chc01G027840.1	chh02G012540.1	0	0	0	283	264	238	0	0	0	2.28261	2.43093	2.13946	5.33395e-38	Inf	up
chc01G027870.1	chh02G012570.1	0	0	0	122	69	109	0	0	0	1.54587	1.09842	1.83209	4.12179e-20	Inf	up
chc01G027880.1	chh02G012580.1	0	0	0	135	138	152	0	0	0	1.37512	1.6059	1.71612	1.08994e-24	Inf	up
chc01G027910.1	chh02G012610.1	19	4	10	243	244	191	0.147718	0.034648	0.084933	2.82364	3.13521	2.27175	5.65206e-19	4.56955	up
chc01G027930.1	chh02G012620.1	2	6	0	267	206	229	0.061772	0.255399	0	2.0085	1.7749	2.09411	5.31927e-28	6.58243	up
chc01G027950.1	chh02G012640.1	0	1	1	219	99	123	0	0.020152	0.006181	4.56473	2.34498	2.85796	1.01603e-16	7.85124	up
chc01G027960.1	chh02G012650.1	11	10	13	240	111	231	0.136661	0.153795	0.182786	4.74728	2.2695	5.10743	6.65875e-12	4.23111	up
chc01G027970.1	chh02G012660.1	0	0	0	325	357	339	0	0	0	3.22808	4.04531	3.74213	2.01415e-46	Inf	up
chc01G027980.1	chh02G012670.1	0	0	0	514	659	552	0	0	0	2.10878	3.03365	2.4675	4.61783e-55	Inf	up
chc01G027990.1	chh02G012680.1	3	4	2	17	15	17	0.030391	0.051352	0.021792	0.437378	0.431999	0.508457	8.21208e-05	2.59832	up
chc01G028000.1	chh02G012690.1	0	0	0	1165	1124	1053	0	0	0	14.0488	15.5088	13.7465	8.86846e-98	Inf	up
chc01G028010.1	chh02G012700.1	0	0	0	5486	2000	3996	0	0	0	61.1118	25.1075	48.7041	5.37583e-29	Inf	up
chc01G028020.1	chh02G012710.1	5	2	5	3839	479	1306	0.066418	0.022653	0.075321	24.8495	3.5458	9.40141	5.98825e-05	8.97918	up
chc01G028070.1	chh02G012760.1	0	0	0	284	247	272	0	0	0	5.27719	5.30862	5.80809	1.25539e-38	Inf	up
chc01G028080.1	chh02G012770.1	0	0	0	1080	1018	947	0	0	0	6.33854	6.8248	6.18614	2.54894e-93	Inf	up
chc01G028090.1	chh02G012780.1	0	0	0	355	369	348	0	0	0	1.63268	1.97112	1.77941	4.06769e-48	Inf	up
chc01G028100.1	chh02G012800.1	0	0	0	450	320	349	0	0	0	3.22364	2.6002	2.77987	1.82999e-49	Inf	up
chc01G028140.1	chh02G012830.1	0	0	0	1365	1335	1447	0	0	0	21.602	24.05	24.7906	3.55626e-108	Inf	up
chc01G028150.1	chh02G012840.1	0	0	0	418	401	400	0	0	0	6.37258	6.97415	6.78481	7.2147e-53	Inf	up
chc01G028160.1	chh02G012850.1	16	17	21	1043	857	787	0.173079	0.212886	0.250305	5.14244	4.85255	5.13859	8.02034e-57	5.78291	up
chc01G028210.1	chh02G012900.1	0	0	0	372	308	342	0	0	0	7.96456	7.51275	8.1243	2.61804e-46	Inf	up
chc01G028220.1	chh02G012910.1	0	0	0	191	64	93	0	0	0	1.36931	0.430736	0.616007	1.52728e-10	Inf	up
chc01G028230.1	chh02G012920.1	0	0	0	349	271	356	0	0	0	8.17975	7.2549	9.28284	1.04277e-44	Inf	up
chc01G028240.1	chh02G012930.1	80	3	7	471	286	317	0.463987	0.015728	0.041359	4.96532	3.58105	3.62031	4.4036e-20	3.82613	up
chc01G028260.1	chh02G012950.1	11	6	13	625	860	644	0.11094	0.063653	0.147955	5.35653	8.42136	6.1385	1.07207e-27	6.33101	up
chc01G028270.1	chh02G012960.1	1	0	6	9064	7827	8120	0.012444	0	0.094733	164.898	162.76	163.232	6.61756e-158	11.9307	up
chc01G028280.1	chh02G012970.1	154	106	124	38	90	32	0.917694	0.720858	0.818934	0.487552	1.32095	0.461147	0.0278109	-1.05225	down
chc01G028290.1	chh02G012980.1	34	14	19	394	335	390	0.260335	0.115487	0.162494	3.01759	2.91514	3.29862	2.93184e-24	4.25028	up
chc01G028300.1	chh02G012990.1	48	75	68	1612	1075	1227	2.79155	5.04269	4.44231	7.24372	5.62148	6.11834	5.30454e-48	4.48555	up
chc01G028320.1	chh02G013010.1	1	0	0	1228	1013	1144	0.014267	0	0	11.4752	10.8152	11.8942	1.46542e-96	12.0095	up
chc01G028350.1	chh02G013040.1	4	14	4	850	668	657	0.032169	0.14617	0.036017	10.0282	9.00042	8.61179	9.1343e-60	6.74511	up
chc01G028360.1	chh02G013050.1	8	1	3	2611	2134	2324	0.242173	0.01863	0.070733	8.7396	8.1386	8.34899	2.97426e-119	9.42091	up
chc01G028370.1	chh02G013060.1	0	0	0	243	294	337	0	0	0	2.51938	3.79518	3.93081	2.49728e-41	Inf	up
chc01G028380.1	chh02G013070.1	0	0	0	534	721	302	0	0	0	3.78813	5.84212	2.38284	4.4166e-16	Inf	up
chc01G028060.1	chh02G013080.1	0	0	0	291	269	263	0	0	0	1.90655	2.0669	1.89209	2.23537e-39	Inf	up
chc01G028400.1	chh02G013100.1	0	0	0	566	492	489	0	0	0	4.90933	5.29209	4.55917	1.71129e-62	Inf	up
chc01G028410.1	chh02G013110.1	0	0	0	537	366	572	0	0	0	8.66169	6.74237	10.262	2.26519e-60	Inf	up
chc01G028420.1	chh02G013120.1	0	0	0	377	168	213	0	0	0	6.32739	3.20196	3.97485	8.44659e-21	Inf	up
chc01G028440.1	chh02G013140.1	0	0	0	19847	18457	18120	0	0	0	308.938	328.136	313.739	1.51558e-169	Inf	up
chc01G028450.1	chh02G013150.1	0	0	0	678	494	576	0	0	0	37.0486	30.8377	35.0212	1.21794e-67	Inf	up
chc01G028470.1	chh02G013170.1	0	0	0	31	46	23	0	0	0	0.408713	0.70734	0.339114	1.16284e-09	Inf	up
chc01G028480.1	chh02G013180.1	0	0	0	1538	1122	1389	0	0	0	7.28839	6.08199	7.41289	7.05825e-107	Inf	up
chc01G028530.1	chh02G013230.1	0	0	0	17	13	14	0	0	0	0.288124	0.234893	0.264008	5.29059e-11	Inf	up
chc01G028550.1	chh02G013250.1	0	0	0	265	291	265	0	0	0	1.36644	1.70975	1.49335	2.20695e-39	Inf	up
chc01G028560.1	chh02G013260.1	0	0	0	1787	1357	1688	0	0	0	24.0724	20.3462	24.5863	2.0908e-115	Inf	up
chc01G028570.1	chh02G013270.1	0	0	0	543	358	377	0	0	0	7.95673	5.07989	6.33087	1.76541e-54	Inf	up
chc01G028610.1	chh02G013290.1	0	0	0	1083	765	871	0	0	0	6.86694	5.50044	6.15354	8.7372e-88	Inf	up
chc01G028620.1	chh02G013300.1	0	0	0	152	144	144	0	0	0	1.46971	1.60145	1.53587	3.20241e-25	Inf	up
chc01G028630.1	chh02G013310.1	0	0	0	8807	5484	6246	0	0	0	96.1975	68.5776	75.7097	3.5233e-125	Inf	up
chc01G028640.1	chh02G013320.1	0	0	0	132	51	49	0	0	0	1.52375	0.669344	0.62987	1.26505e-08	Inf	up
chc01G028650.1	chh02G013330.1	0	0	0	913	588	711	0	0	0	22.7691	16.7565	19.7147	4.03158e-78	Inf	up
chc01G028660.1	chh02G013340.1	0	0	0	284	355	222	0	0	0	1.9419	2.77345	1.68847	1.19069e-28	Inf	up
chc01G028690.1	chh02G013380.1	1	7	2	544	458	470	0.031655	0.488091	0.110526	3.37274	3.24362	3.24096	1.31737e-50	7.30698	up
chc01G028710.1	chh02G013390.1	0	0	1	95	115	101	0	0	0.05142	3.91663	5.42976	4.63134	2.2639e-19	8.39713	up
chc01G028720.1	chh02G013400.1	28	23	39	2277	1861	2475	0.237712	0.251313	0.361483	19.0026	17.5935	22.8723	8.26452e-85	6.3502	up
chc01G028730.1	chh02G013410.1	81	89	67	416	340	408	1.00754	1.26822	0.927257	3.10055	2.73837	3.16638	7.44693e-12	2.44971	up
chc01G028750.1	chh02G013440.1	0	0	0	668	668	361	0	0	0	11.6746	13.3101	7.00255	6.06419e-28	Inf	up
chc01G028760.1	chh02G013450.1	0	0	0	597	511	530	0	0	0	7.09958	7.2356	6.92022	6.42627e-65	Inf	up
chc01G028770.1	chh02G013460.1	0	0	0	9980	8662	8537	0	0	0	173.924	172.404	165.515	1.22096e-167	Inf	up
chc01G028780.1	chh02G013470.1	1	0	0	350	316	351	0.000358	0	0	3.15935	3.25038	3.51497	1.06201e-44	10.2782	up
chc01G028810.1	chh02G013490.1	0	0	0	839	490	759	0	0	0	14.5073	9.58742	14.3505	3.86797e-63	Inf	up
chc01G028820.1	chh02G013500.1	34	25	32	0	0	0	0.317191	0.269255	0.335768	0	0	0	1.78684e-11	#NAME?	down
chc01G028830.1	chh02G013510.1	0	0	0	1185	1263	883	0	0	0	7.84063	9.52835	6.50624	2.36943e-61	Inf	up
chc01G028840.1	chh02G013520.1	0	0	0	4565	4462	4000	0	0	0	84.6684	94.5309	82.5211	1.00854e-154	Inf	up
chc01G028850.1	chh02G013530.1	0	0	0	39	21	24	0	0	0	1.17253	0.726155	0.813706	3.61893e-12	Inf	up
chc01G028870.1	chh02G013550.1	11	6	7	3041	2643	2609	0.195953	0.113698	0.135096	21.5482	21.3912	20.5639	1.30722e-117	8.61171	up
chc01G028880.1	chh02G013560.1	0	0	0	410	508	462	0	0	0	1.78916	2.52851	2.25255	5.90308e-58	Inf	up
chc01G028900.1	chh02G013580.1	9502	8159	8374	53	71	32	88.6481	84.8591	86.5652	0.525685	0.808695	0.354525	8.14223e-105	-7.2033	down
chc01G028940.1	chh02G013620.1	0	3	0	729	531	648	0	0.04735	0	6.38478	5.37518	6.87946	2.56821e-67	9.39	up
chc01G028950.1	chh02G013630.1	0	0	0	49	35	44	0	0	0	0.610025	0.490593	0.602732	1.03481e-13	Inf	up
chc01G028970.1	chh02G013640.1	1	1	1	184	204	230	0.000615	0.000602	0.012187	0.866991	1.07747	1.5148	1.43813e-28	7.85098	up
chc01G028980.1	chh02G013650.1	25	11	27	353	336	321	0.217821	0.11029	0.267067	3.56641	3.96034	3.67103	2.41622e-22	4.17598	up
chc01G029010.1	chh02G013680.1	23	13	11	543	985	407	0.561613	0.354405	0.305751	8.91883	18.4788	7.43528	1.20194e-06	5.57926	up
chc01G029020.1	chh02G013690.1	351	296	315	1760	1384	1635	5.73274	5.51004	5.71699	11.4906	10.6949	12.8973	2.87134e-20	2.47009	up
chc01G029040.1	chh02G013710.1	33	1	41	766	793	763	0.228869	0.006556	0.315026	20.2055	23.9079	22.8789	3.59008e-46	5.13998	up
chc01G029050.1	chh02G013720.1	0	0	0	797	736	733	0	0	0	10.9622	11.8221	11.4238	1.90837e-79	Inf	up
chc01G029060.1	chh02G013730.1	0	0	0	887	590	737	0	0	0	10.2735	6.52919	7.93565	3.47348e-78	Inf	up
chc01G029080.1	chh02G013750.1	0	0	0	26400	17745	20415	0	0	0	137.688	105.65	118.475	1.56431e-168	Inf	up
chc01G029100.1	chh02G013770.1	0	0	0	445	416	371	0	0	0	3.97223	3.86925	3.72891	2.92109e-53	Inf	up
chc01G029110.1	chh02G013790.1	0	0	0	27848	41154	29277	0	0	0	195.761	330.144	228.971	9.77742e-60	Inf	up
chc01G029160.1	chh02G013840.1	14	8	10	123	176	199	0.138072	0.093805	0.110214	1.69919	2.75211	3.05718	4.18718e-14	4.15363	up
chc01G029170.1	chh02G013850.1	17	1	13	1065	1476	1059	0.10389	0.003624	0.085559	9.86215	15.612	11.3401	4.48344e-29	7.07842	up
chc01G029180.1	chh02G013860.1	0	0	0	1493	1310	1296	0	0	0	4.33928	4.34858	4.1904	1.48393e-107	Inf	up
chc01G029190.1	chh02G013880.1	6	10	17	280	284	329	0.046726	0.088822	0.148232	3.66416	4.23603	4.95338	4.12656e-25	4.89319	up
chc01G029200.1	chh02G013890.1	28	31	23	1564	3721	2994	0.347926	0.43529	0.313397	51.7442	140.653	110.201	2.74286e-11	6.84905	up
chc01G029210.1	chh02G013900.1	13	7	2	1282	1000	1061	0.127003	0.075692	0.018426	3.74425	3.34625	3.44289	1.46674e-78	7.44501	up
chc01G029220.1	chh02G013910.1	0	0	0	254	369	355	0	0	0	3.20895	5.48516	5.27792	7.63906e-35	Inf	up
chc01G029230.1	chh02G013920.1	33	46	35	2449	3658	3230	0.262742	0.420445	0.309486	24.2481	41.8805	35.74	1.28137e-28	6.52229	up
chc01G029260.1	chh02G013950.1	8	10	3	26	14	11	0.042246	0.062039	0.013427	0.444348	0.266072	0.210456	0.0242989	1.41787	up
chc01G029330.1	chh02G014010.1	0	0	0	1091	1578	2122	0	0	0	10.5653	17.4267	22.6791	6.69504e-30	Inf	up
chc01G029350.1	chh02G014050.1	0	0	0	562	597	683	0	0	0	6.33226	7.6746	8.55952	3.57189e-70	Inf	up
chc01G029370.1	chh02G014070.1	2	2	1	869	658	645	0.074297	0.071885	0.052366	6.71497	5.2655	5.14206	5.55593e-71	8.92238	up
chc01G029380.1	chh02G014080.1	2	2	4	380	241	316	0.034015	0.024413	0.073106	3.65609	2.64735	3.38018	8.6453e-36	7.0019	up
chc01G029400.1	chh02G014090.1	4	0	0	1155	899	935	0.020774	0	0	14.0553	12.4908	12.6538	1.01344e-86	9.82724	up
chc01G029410.1	chh02G014100.1	0	0	0	6667	5807	5913	0	0	0	116.886	116.279	115.314	3.51403e-162	Inf	up
chc01G029420.1	chh02G014110.1	0	0	0	642	443	621	0	0	0	6.9839	5.4222	7.59551	1.46148e-66	Inf	up
chc01G029430.1	chh02G014120.1	0	0	0	2034	1585	1665	0	0	0	12.7375	12.6246	11.8401	1.09259e-119	Inf	up
chc01G029440.1	chh02G014130.1	47	45	61	978	1310	1268	0.368133	0.407077	0.532298	11.359	17.5323	16.2716	1.79246e-27	4.70632	up
chc01G029450.1	chh02G014140.1	359	304	310	1063	957	1085	3.11753	3.01853	2.99244	9.46347	9.12051	11.4318	2.61542e-11	1.83747	up
chc01G029460.1	chh02G014160.1	0	0	0	2097	1758	1993	0	0	0	63.5909	60.524	66.917	1.80504e-124	Inf	up
chc01G029470.1	chh02G014170.1	25	15	21	424	384	392	0.183675	0.126278	0.174153	4.27663	4.59209	4.32604	3.66338e-27	4.47018	up
chc01G029480.1	chh02G014180.1	0	0	0	169	182	154	0	0	0	2.02437	2.48971	2.05926	1.18162e-27	Inf	up
chc01G029490.1	chh02G014190.1	36	20	19	1083	679	949	0.167963	0.103369	0.095509	8.73374	6.62005	8.81217	7.63108e-52	5.34661	up
chc01G029510.1	chh02G014210.1	0	0	0	1672	1267	1631	0	0	0	13.2567	11.5729	14.7608	1.00054e-112	Inf	up
chc01G029520.1	chh02G014220.1	1	0	5	222	248	185	0.00175	0	0.048423	3.17376	4.06195	2.94803	1.06795e-27	6.91263	up
chc01G029530.1	chh02G014230.1	0	0	0	912	1000	900	0	0	0	7.8353	9.81562	8.6071	1.26112e-89	Inf	up
chc01G029560.1	chh02G014250.1	0	0	0	143	116	68	0	0	0	0.722506	0.692651	0.369666	2.36384e-19	Inf	up
chc01G029570.1	chh02G014270.1	0	0	0	405	575	267	0	0	0	6.53174	10.5719	5.05126	7.01039e-17	Inf	up
chc01G029580.1	chh02G014280.1	4	1	0	168	183	162	0.034876	0.012321	0	2.20536	2.59197	2.43544	2.53159e-23	6.9333	up
chc01G029590.1	chh02G014290.1	10	6	5	364	194	296	0.078046	0.051595	0.0403	2.60156	1.74074	2.2265	3.29359e-27	5.50955	up
chc01G029610.1	chh02G014300.1	1703	1366	1516	646	487	516	13.9819	12.81	13.8475	4.39211	3.9022	3.88513	4.44885e-07	-1.31869	down
chc01G029620.1	chh02G014320.1	10	6	6	2276	1810	2038	0.067712	0.047929	0.040846	14.3999	13.2652	14.3396	3.78477e-106	8.29544	up
chc01G029630.1	chh02G014330.1	7	7	2	3445	3911	4073	0.054379	0.066683	0.012711	102.988	133.558	135.459	2.18292e-123	9.66233	up
chc01G029640.1	chh02G014340.1	0	0	0	256	239	187	0	0	0	4.0505	3.88258	3.17474	3.27242e-34	Inf	up
chc01G029660.1	chh02G014360.1	25	13	30	292	225	211	1.02581	0.597633	1.37613	1.4267	1.25279	1.14383	7.17899e-15	3.5789	up
chc01G029670.1	chh02G014370.1	3	1	2	338	382	363	0.30584	0.097244	0.195169	3.06741	3.98183	3.66175	3.65248e-42	7.69463	up
chc01G029680.1	chh02G014390.1	60	43	57	278	227	117	0.283383	0.234246	0.301926	1.62466	1.51557	0.758051	0.000149243	2.11786	up
chc01G029710.1	chh02G014410.1	1	0	0	2589	1307	2106	0.006952	0	0	38.1567	21.9967	34.5195	3.85797e-52	12.818	up
chc01G029750.1	chh02G014470.1	0	0	0	258	237	259	0	0	0	2.12479	2.23265	2.37843	7.29772e-37	Inf	up
chc01G029760.1	chh02G014490.1	0	0	0	149	213	147	0	0	0	1.47353	2.47035	1.6655	2.87456e-24	Inf	up
chc01G029770.1	chh02G014500.1	0	0	0	1037	692	871	0	0	0	15.6768	11.952	14.652	1.1858e-85	Inf	up
chc01G029780.1	chh02G014510.1	540	408	429	3	0	5	6.34164	5.46823	5.60867	0.064832	0	0.144961	1.95802e-43	-7.29873	down
chc01G029790.1	chh02G014520.1	403	480	375	31	30	47	2.30443	3.1354	2.38531	0.200516	0.218649	0.344546	3.87251e-18	-3.38543	down
chc01G029810.1	chh02G014550.1	10	11	10	3557	2828	3309	0.199621	0.270072	0.222934	27.1461	24.6448	27.9968	1.32313e-119	8.43806	up
chc01G029820.1	chh02G014560.1	873	625	554	5511	4632	4770	4.85254	4.23864	3.75509	14.6487	11.7208	12.1754	2.60191e-30	3.03212	up
chc01G029830.1	chh02G014580.1	0	0	0	1648	1764	1655	0	0	0	4.85018	6.95983	5.3601	7.81947e-118	Inf	up
chc01G029840.1	chh02G014590.1	7	3	3	706	617	510	0.05856	0.031018	0.027682	9.89606	9.87954	7.94946	1.4173e-57	7.33331	up
chc01G029850.1	chh02G014600.1	0	0	0	55	33	39	0	0	0	0.225397	0.151695	0.173544	1.10359e-13	Inf	up
chc01G029890.1	chh02G014660.1	0	0	0	68	86	28	0	0	0	0.742878	1.28611	0.326551	3.73077e-08	Inf	up
chc01G029900.1	chh02G014670.1	0	0	0	274	320	291	0	0	0	2.75357	3.56876	3.19186	1.0385e-41	Inf	up
chc01G029910.1	chh02G014680.1	0	0	0	353	271	314	0	0	0	2.91986	2.55025	2.90116	2.22963e-43	Inf	up
chc01G029920.1	chh02G014690.1	0	0	0	375	284	380	0	0	0	9.74369	8.10372	10.8661	7.59041e-47	Inf	up
chc01G029930.1	chh02G014700.1	0	0	0	1821	1427	1716	0	0	0	15.6351	13.7853	16.2396	1.03415e-116	Inf	up
chc01G029940.1	chh02G014710.1	0	0	0	2200	1956	1963	0	0	0	18.533	18.8241	18.5619	1.4644e-126	Inf	up
chc01G029950.1	chh02G014740.1	0	0	0	407	250	313	0	0	0	2.90657	2.04033	2.52238	2.2535e-44	Inf	up
chc01G029960.1	chh02G014750.1	0	0	0	271	287	297	0	0	0	2.96935	3.73507	3.69917	1.36247e-40	Inf	up
chc01G029970.1	chh02G014760.1	5	4	3	352	271	312	0.032996	0.031571	0.021948	15.9254	13.9688	15.6828	1.48097e-33	6.44914	up
chc01G029990.1	chh02G014770.1	0	0	0	1429	1361	1320	0	0	0	14.5591	15.8668	14.8238	9.96801e-108	Inf	up
chc01G030040.1	chh02G014810.1	0	0	2	1532	1401	1293	0	0	0.019172	27.0439	28.276	25.4606	8.89613e-106	11.1502	up
chc01G030050.1	chh02G014830.1	0	0	0	8955	7158	8517	0	0	0	83.0154	75.9004	88.4806	1.85511e-166	Inf	up
chc01G030090.1	chh02G014860.1	0	0	0	28409	14429	18634	0	0	0	193.037	112.239	141.202	2.25004e-69	Inf	up
chc01G030110.1	chh02G014890.1	0	0	0	602	374	428	0	0	0	3.75892	2.65634	2.94985	3.08933e-58	Inf	up
chc01G030120.1	chh02G014900.1	0	0	0	24	21	16	0	0	0	0.251793	0.247629	0.179598	2.17421e-11	Inf	up
chc01G030130.1	chh02G014910.1	1	5	8	62	97	19	0.006764	0.061827	0.102229	1.69619	3.05289	0.556789	0.00642347	3.80434	up
chc01G030140.1	chh02G014920.1	2	0	0	64	50	29	0.019624	0	0	0.46484	0.378336	0.21318	2.86914e-12	6.43973	up
chc01G030160.1	chh02G014940.1	0	4	4	3197	3426	2751	0	0.035255	0.035352	23.4508	27.2758	22.6766	2.23286e-112	10.2962	up
chc01G030210.1	chh02G014970.1	0	0	0	15	9	10	0	0	0	0.097833	0.063944	0.073226	5.61101e-11	Inf	up
chc01G030220.1	chh02G014980.1	0	0	0	140	189	144	0	0	0	3.37764	5.19444	3.85288	1.62508e-26	Inf	up
chc01G030240.1	chh02G015000.1	0	0	0	1565	1091	1187	0	0	0	24.3243	19.3822	20.4902	2.51466e-104	Inf	up
chc01G030250.1	chh02G015010.1	0	0	0	339	454	625	0	0	0	4.53698	6.5743	7.78606	3.40673e-26	Inf	up
chc01G030270.1	chh02G015020.1	81	76	82	723	438	586	1.68638	1.8112	1.88054	3.06343	2.09931	2.91286	8.43273e-20	3.01242	up
chc01G030290.1	chh02G015050.1	0	0	0	847	744	791	0	0	0	6.40731	6.45315	6.64399	1.0044e-81	Inf	up
chc01G030300.1	chh02G015060.1	0	0	0	1117	912	1075	0	0	0	13.1333	12.452	13.8325	3.67392e-94	Inf	up
chc01G030320.1	chh02G015090.1	0	0	2	1421	1666	2272	0	0	0.044836	21.1532	28.5576	37.233	1.33935e-44	11.5024	up
chc01G030330.1	chh02G015100.1	2	3	4	611	569	680	0.041033	0.062123	0.093518	3.88437	4.44923	4.96962	5.93472e-61	7.82952	up
chc01G030340.1	chh02G015110.1	10	7	13	226	204	223	0.057271	0.045334	0.082782	1.91879	1.64338	2.01206	6.7411e-19	4.60271	up
chc01G030350.1	chh02G015120.1	7	1	2	1302	812	1081	0.049976	0.005336	0.01074	9.83568	7.004	9.08113	3.64322e-84	8.53403	up
chc01G030360.1	chh02G015130.1	0	0	0	6684	6483	6322	0	0	0	50.3372	55.7646	52.9586	5.00895e-163	Inf	up
chc01G030370.1	chh02G015140.1	4	3	17	872	459	777	0.048991	0.039364	0.254399	13.8126	8.30481	13.6898	1.37142e-32	6.56906	up
chc01G030380.1	chh02G015150.1	5	0	0	232	65	185	0.032856	0	0	5.9154	1.88652	5.23748	4.40814e-09	6.84201	up
chc01G030390.1	chh02G015160.1	0	0	0	78	52	93	0	0	0	0.815232	0.677993	0.97193	2.78975e-17	Inf	up
chc01G030410.1	chh02G015190.1	1	0	0	1031	651	818	0.005249	0	0	7.78087	5.99449	6.49812	4.41237e-82	11.5617	up
chc01G030420.1	chh02G015210.1	5	0	0	3062	3112	3155	0.038486	0	0	58.1986	67.7102	66.8875	6.7989e-137	11.1582	up
chc01G030430.1	chh02G015220.1	7	9	9	2732	2077	2347	0.174	0.270026	0.26456	20.6633	17.9993	19.3149	4.47195e-111	8.30082	up
chc01G030440.1	chh02G015230.1	0	0	0	225	175	224	0	0	0	2.42234	2.14891	2.67798	5.27656e-32	Inf	up
chc01G030450.1	chh02G015240.1	0	0	0	550	454	523	0	0	0	4.16825	3.75556	3.73591	6.4516e-62	Inf	up
chc01G030470.1	chh02G015250.1	0	1	0	462	353	367	0	0.008185	0	2.66909	2.34259	2.32576	5.01657e-50	10.2854	up
chc01G030480.1	chh02G015260.1	13	25	18	597	620	602	0.134506	0.29873	0.198737	6.75647	7.99095	7.5641	1.47764e-41	5.16337	up
chc01G030490.1	chh02G015270.1	46	67	67	1283	1174	1255	0.578398	0.969914	0.952159	10.992	11.3681	11.9812	2.07293e-47	4.50865	up
chc01G030500.1	chh02G015290.1	50	68	43	150	195	158	0.917266	1.44362	0.892169	1.93645	2.87146	2.26297	7.82896e-05	1.8085	up
chc01G030520.1	chh02G015320.1	0	0	0	1176	818	642	0	0	0	6.46983	4.94957	3.89349	3.72529e-46	Inf	up
chc01G030530.1	chh02G015340.1	0	0	0	170	212	168	0	0	0	1.02251	1.4537	1.09682	2.23093e-29	Inf	up
chc01G030550.1	chh02G015350.1	0	1	1	838	963	845	0	0.065673	0.029258	15.0399	19.7411	16.8624	1.18057e-83	10.4741	up
chc01G030560.1	chh02G015360.1	0	0	0	527	491	462	0	0	0	3.02041	3.207	2.89501	1.1249e-60	Inf	up
chc01G030570.1	chh02G015370.1	23	15	14	1276	1074	1096	0.13488	0.097952	0.087237	3.27826	3.05088	3.07601	9.76239e-68	6.22433	up
chc01G030580.1	chh02G015380.1	13	93	59	362	398	306	0.043961	0.359458	0.220682	4.81464	6.04665	4.53381	5.50632e-14	2.80672	up
chc01G030600.1	chh02G015410.1	0	0	0	263	200	226	0	0	0	2.96995	2.60021	3.31088	2.12675e-34	Inf	up
chc01G030610.1	chh02G015420.1	0	0	0	1016	873	929	0	0	0	11.3694	11.0205	11.521	1.37469e-89	Inf	up
chc01G030620.1	chh02G015430.1	0	0	0	186	243	180	0	0	0	2.29218	3.44793	2.47436	1.30831e-31	Inf	up
chc01G030630.1	chh02G015440.1	0	0	0	21443	15254	20164	0	0	0	260.654	212.206	273.831	1.31005e-169	Inf	up
chc01G030640.1	chh02G015450.1	0	0	0	94	96	93	0	0	0	1.20373	1.40758	1.32951	1.56105e-19	Inf	up
chc01G030650.1	chh02G015460.1	135	164	118	0	0	0	0.928294	1.28139	0.896624	0	0	0	4.95742e-22	#NAME?	down
chc01G030700.1	chh02G015530.1	71	60	34	3622	2831	3550	1.54056	1.46782	0.818007	22.3397	19.6187	22.5018	9.137e-86	6.08992	up
chc01G030710.1	chh02G015540.1	22	14	18	976	1025	1119	0.098704	0.071355	0.093166	18.9535	22.722	24.1857	4.80382e-63	6.02971	up
chc01G030730.1	chh02G015560.1	0	0	0	273	278	446	0	0	0	0.910494	1.05009	1.41306	2.17776e-27	Inf	up
chc01G030740.1	chh02G015570.1	1	1	1	1510	1253	1378	0.002555	0.000298	0.003328	6.73244	6.39711	6.83801	1.92015e-103	10.584	up
chc01G030750.1	chh02G015580.1	0	0	0	78	72	81	0	0	0	0.365839	0.379455	0.419266	1.36688e-17	Inf	up
chc01G030790.1	chh02G015650.1	0	0	0	652	566	703	0	0	0	5.34889	5.27924	6.41608	6.33052e-72	Inf	up
chc01G030810.1	chh02G015660.1	0	1	3	141	140	147	0	0.002114	0.016473	1.85366	2.08827	2.14058	5.41157e-21	6.8452	up
chc01G030820.1	chh02G015670.1	0	0	0	18	27	16	0	0	0	0.945421	1.63106	0.958575	5.23347e-10	Inf	up
chc01G030830.1	chh02G015680.1	0	0	0	201	221	156	0	0	0	2.80559	3.51961	2.41359	2.16693e-30	Inf	up
chc01G030860.1	chh02G015730.1	0	0	0	84	36	53	0	0	0	2.4863	1.22561	1.73251	7.11663e-15	Inf	up
chc01G030870.1	chh02G015740.1	0	0	0	127	127	89	0	0	0	1.30399	1.45725	1.01491	9.96916e-22	Inf	up
chc01G030890.1	chh02G015760.1	0	0	0	4457	3356	3934	0	0	0	22.9447	21.1416	22.6915	8.27973e-152	Inf	up
chc01G030920.1	chh02G015780.1	1	0	1	216	189	164	0.003385	0	0.005005	3.48957	3.48496	2.9457	1.29896e-27	8.34403	up
chc01G030930.1	chh02G015790.1	0	0	2	385	500	771	0	0	0.122205	1.82961	2.66507	4.01	3.04029e-20	9.81106	up
chc01G030940.1	chh02G015800.1	0	0	0	732	633	704	0	0	0	6.47338	5.11095	5.59863	2.95351e-75	Inf	up
chc01G030960.1	chh02G015840.1	0	0	0	722	410	594	0	0	0	5.25059	3.42517	4.80327	2.5199e-60	Inf	up
chc01G031000.1	chh02G015860.1	0	0	0	105	163	128	0	0	0	1.44465	2.58832	1.9652	1.75612e-22	Inf	up
chc01G031040.1	chh02G015900.1	0	0	0	973	939	805	0	0	0	5.73909	7.05592	5.49105	6.26169e-88	Inf	up
chc01G031050.1	chh02G015910.1	11	14	7	609	635	739	0.412116	0.609336	0.291562	5.3979	6.24074	7.51095	6.78252e-52	6.11543	up
chc01G031060.1	chh02G015920.1	0	0	0	432	458	443	0	0	0	18.6006	22.5025	21.1791	1.86372e-56	Inf	up
chc01G031070.1	chh02G015930.1	0	0	0	547	447	521	0	0	0	3.19568	2.9332	3.39262	1.39915e-61	Inf	up
chc01G031090.1	chh02G015950.1	0	0	0	239	284	231	0	0	0	2.50605	3.41717	2.69875	5.72577e-37	Inf	up
chc01G031100.1	chh02G015980.1	0	1	1	1046	856	836	0	0.007624	0.002795	10.9567	11.2309	9.02346	4.73065e-85	10.5097	up
chc01G031120.1	chh02G016000.1	0	0	0	658	709	670	0	0	0	6.87038	9.02097	6.72926	1.1079e-74	Inf	up
chc01G031130.1	chh02G016020.1	38	51	38	491	339	378	0.335591	0.515411	0.372	5.08711	4.01443	4.3623	3.46627e-19	3.3879	up
chc01G031140.1	chh02G016050.1	1	0	0	396	294	260	0.002914	0	0	7.97712	6.76092	5.8175	2.69666e-42	10.1708	up
chc01G031150.1	chh02G016060.1	0	0	0	71632	69697	76159	0	0	0	1087.22	1208.24	1285.82	2.50517e-138	Inf	up
chc01G031190.1	chh02G016110.1	0	0	0	182	154	109	0	0	0	1.98441	1.90226	1.28809	2.23891e-25	Inf	up
chc01G031230.1	chh02G016130.1	0	0	0	1090	1067	1064	0	0	0	4.95587	5.54096	5.383	5.0404e-96	Inf	up
chc01G031270.1	chh02G016180.1	0	0	0	265	144	191	0	0	0	2.78553	1.90445	2.27963	5.39582e-31	Inf	up
chc01G031280.1	chh02G016190.1	0	0	0	737	868	877	0	0	0	7.82803	10.5331	10.3726	8.32983e-84	Inf	up
chc01G031290.1	chh02G016210.1	0	0	0	25	9	10	0	0	0	0.376768	0.154849	0.170505	1.42355e-05	Inf	up
chc01G031300.1	chh02G016230.1	0	4	0	19	45	11	0	0.080543	0	0.225537	0.631739	0.139912	0.0104543	4.35731	up
chc01G031310.1	chh02G016250.1	6	0	1	52	30	77	0.04678	0	0.008218	0.687042	0.437912	1.12944	4.51141e-07	4.75425	up
chc01G031350.1	chh02G016280.1	0	0	0	1289	1104	1246	0	0	0	12.8291	12.5483	13.7434	8.19242e-102	Inf	up
chc01G031360.1	chh02G016290.1	8	6	0	2901	2175	2260	0.065884	0.05686	0	35.3951	30.4009	30.3469	3.1175e-119	9.22326	up
chc01G031370.1	chh02G016300.1	0	0	0	2054	1701	1511	0	0	0	9.84522	9.3122	7.98006	1.49636e-119	Inf	up
chc01G031390.1	chh02G016310.1	0	0	0	16	25	15	0	0	0	0.152718	0.269116	0.15869	2.00222e-09	Inf	up
chc01G031420.1	chh02G016320.1	0	0	1	169	136	121	0	0	0.005892	2.92547	2.68958	2.31862	2.03261e-23	8.83428	up
chc01G031430.1	chh02G016330.1	1	0	6	1237	1067	1196	0.001396	0	0.05834	10.7099	10.9154	12.6824	3.5932e-91	9.09378	up
chc01G031440.1	chh02G016340.1	4	0	3	367	391	360	0.049609	0	0.036871	4.21599	5.02838	4.67033	1.67898e-42	7.53244	up
chc01G031460.1	chh02G016350.1	0	0	0	2173	1721	1857	0	0	0	53.7653	48.6212	51.138	1.14013e-123	Inf	up
chc01G031470.1	chh02G016360.1	0	0	0	3645	6022	3974	0	0	0	36.5931	69.0525	44.3747	1.11535e-33	Inf	up
chc01G031520.1	chh02G016410.1	0	0	0	22	20	41	0	0	0	0.184328	0.184662	0.385483	5.19815e-09	Inf	up
chc01G031530.1	chh02G016420.1	0	0	0	1283	925	1007	0	0	0	8.15561	6.64871	7.56091	9.2064e-96	Inf	up
chc01G031550.1	chh02G016460.1	0	0	0	426	380	348	0	0	0	2.3435	2.4526	2.19087	9.77735e-51	Inf	up
chc01G031580.1	chh02G016480.1	0	0	0	628	529	645	0	0	0	5.47685	5.25957	6.24712	4.55295e-69	Inf	up
chc01G031600.1	chh02G016500.1	0	0	0	11440	10306	9798	0	0	0	125.848	129.482	119.895	6.13084e-169	Inf	up
chc01G031610.1	chh02G016510.1	1	6	2	6214	5920	6622	0.001294	0.045705	0.011334	89.2845	97.1545	105.83	1.4751e-151	11.1382	up
chc01G031620.1	chh02G016530.1	229	228	254	999	785	931	2.10514	2.39777	2.59754	5.77297	4.92462	5.72129	2.10909e-13	2.0826	up
chc01G031630.1	chh02G016540.1	0	0	0	869	1107	1007	0	0	0	11.2326	12.7789	11.7887	3.18808e-68	Inf	up
chc01G031650.1	chh02G016550.1	75	83	97	443	392	389	0.662259	0.841355	0.956273	3.2321	3.24713	3.10675	5.80791e-12	2.4118	up
chc01G031660.1	chh02G016560.1	72	66	56	0	0	0	0.860886	0.90198	0.743122	0	0	0	8.1965e-15	#NAME?	down
chc01G031690.1	chh02G016600.1	322	173	267	753	762	947	3.80123	2.33361	3.50178	4.47601	6.01506	7.2805	9.76222e-11	1.87134	up
chc01G031700.1	chh02G016610.1	0	0	0	1477	1164	1281	0	0	0	19.8483	17.8769	19.1502	2.22776e-105	Inf	up
chc01G031710.1	chh02G016620.1	0	0	0	1876	1309	1837	0	0	0	15.1606	13.3961	20.0012	3.17851e-117	Inf	up
chc01G031730.1	chh02G016630.1	0	0	0	332	248	309	0	0	0	7.91052	6.95011	8.50498	1.20774e-41	Inf	up
chc01G031740.1	chh02G016640.1	0	0	0	1624	1321	1576	0	0	0	7.59244	7.14094	7.94752	3.04843e-112	Inf	up
chc01G031760.1	chh02G016650.1	1	2	2	1108	881	1032	0.010561	0.034706	0.039203	2.32889	1.8561	2.0448	3.57315e-86	9.36572	up
chc01G031780.1	chh02G016670.1	2	0	1	209	142	140	0.02497	0	0.006994	2.65797	1.91282	1.83316	7.28968e-24	7.56665	up
chc01G031800.1	chh02G016730.1	32	82	10	572	360	463	0.360203	1.06716	0.122335	2.58159	2.7393	2.85596	6.53175e-23	3.6145	up
chc01G031810.1	chh02G016740.1	3278	2866	2575	0	0	0	30.182	30.1361	26.3719	0	0	0	1.00529e-133	#NAME?	down
chc01G031820.1	chh02G016750.1	0	0	0	301	325	228	0	0	0	3.74237	4.27083	3.17242	1.44898e-40	Inf	up
chc01G031830.1	chh02G016760.1	3	0	0	16901	16506	16363	0.034627	0	0	206.765	230.595	222.631	2.52281e-166	14.309	up
chc01G031840.1	chh02G016770.1	3	0	2	486	285	390	0.158167	0	0.073032	3.90276	3.22632	3.57943	4.39417e-45	8.05474	up
chc01G031870.1	chh02G016800.1	0	0	0	665	561	704	0	0	0	5.56387	5.28373	6.67571	4.07348e-72	Inf	up
chc01G031880.1	chh02G016810.1	3	5	14	155	132	159	0.030166	0.054765	0.160893	5.10703	4.96333	5.80575	1.19157e-14	4.46349	up
chc01G031890.1	chh02G016820.1	3	0	6	915	1085	1001	0.02755	0	0.080139	13.9043	18.67	16.7669	6.6598e-81	8.55528	up
chc01G031900.1	chh02G016850.1	0	1	1	2209	1692	2176	0	0.009409	0.010297	37.576	32.8593	41.1755	7.22943e-123	11.6583	up
chc01G031920.1	chh02G016890.1	1	0	0	52	25	26	0.010892	0	0	0.327673	0.18405	0.179869	9.15524e-11	6.94707	up
chc01G031950.1	chh02G016950.1	0	0	0	2221	1696	1963	0	0	0	131.744	114.877	129.512	1.095e-124	Inf	up
chc01G031960.1	chh02G016960.1	13	19	10	63	28	44	0.080152	0.132356	0.06948	1.03007	0.526801	0.806995	0.00313181	1.80766	up
chc01G031990.1	chh02G016980.1	0	0	0	5593	4972	4948	0	0	0	39.6195	44.5523	40.2283	5.57353e-159	Inf	up
chc01G032000.1	chh02G016990.1	0	0	0	105	76	74	0	0	0	5.60045	4.6132	4.38351	1.80373e-18	Inf	up
chc01G032010.1	chh02G017000.1	0	0	0	1812	1421	1688	0	0	0	13.453	11.6577	13.7208	2.70855e-116	Inf	up
chc01G032020.1	chh02G017010.1	199	176	139	343	346	329	1.76037	1.78079	1.36882	3.00089	3.35022	3.10062	0.000852481	1.15616	up
chc01G032050.1	chh02G017030.1	0	0	0	474	520	474	0	0	0	5.43124	6.44653	5.68244	1.95036e-60	Inf	up
chc01G032070.1	chh02G017040.1	1	0	0	326	235	232	0.001271	0	0	2.00054	1.69395	1.66566	9.2917e-37	9.90944	up
chc01G032120.1	chh02G017060.1	0	0	0	2826	2851	2638	0	0	0	25.4295	29.3092	26.4061	1.16555e-139	Inf	up
chc01G032130.1	chh02G017070.1	0	0	0	1586	1338	1253	0	0	0	11.2299	10.8482	9.90219	1.93379e-108	Inf	up
chc01G032150.1	chh02G017080.1	3	7	10	890	693	739	0.016592	0.045336	0.067302	5.87928	5.23867	5.47451	1.52642e-63	6.97708	up
chc01G032170.1	chh02G017100.1	0	2	3	655	510	627	0	0.022065	0.02631	6.00382	5.43907	6.291	1.37583e-62	8.57701	up
chc01G032190.1	chh02G017120.1	0	0	0	482	21	29	0	0	0	8.76552	0.418797	0.576771	0.0236059	Inf	up
chc01G032290.1	chh02G017300.1	0	0	0	2309	1732	2708	0	0	0	11.3801	9.97391	13.5236	2.6381e-84	Inf	up
chc01G032300.1	chh02G017310.1	0	0	0	531	123	58	0	0	0	11.363	3.00118	1.36429	0.000434376	Inf	up
chc01G032310.1	chh02G017320.1	0	0	0	607	378	634	0	0	0	1.80065	1.15858	2.12762	2.74583e-52	Inf	up
chc01G032330.1	chh02G017350.1	10	10	7	155	122	131	0.095484	0.113539	0.071513	1.29042	1.16354	1.21803	1.81307e-12	4.07437	up
chc01G032340.1	chh02G017380.1	12	16	13	1154	1138	1077	0.10489	0.165484	0.134036	7.23874	8.38608	7.64245	1.38753e-70	6.51208	up
chc01G032370.1	chh02G017440.1	17	14	22	1790	1418	1502	0.126551	0.120487	0.178311	18.6826	20.8344	16.7494	7.05721e-81	6.62395	up
chc01G032380.1	chh02G017480.1	1	7	6	4878	4556	4024	0.004686	0.065936	0.055937	22.627	23.8935	20.6742	2.55764e-140	10.0172	up
chc01G032390.1	chh02G017490.1	0	0	0	257	238	266	0	0	0	2.07148	2.19168	2.3833	4.01058e-37	Inf	up
chc01G032400.1	chh02G017500.1	0	0	0	1030	725	663	0	0	0	11.0955	10.4023	9.52461	6.08923e-78	Inf	up
chc01G032410.1	chh02G017520.1	0	0	0	59	68	48	0	0	0	0.527563	0.701554	0.472484	1.76817e-15	Inf	up
chc01G032450.1	chh02G017580.1	40	10	24	278	273	243	0.772952	0.207396	0.52614	2.17706	2.43743	2.10868	8.98297e-16	3.62478	up
chc01G032470.1	chh02G017590.1	0	1	0	182	123	125	0	0.008276	0	1.12413	1.13969	0.881473	1.57138e-23	8.82114	up
chc01G032480.1	chh02G017600.1	0	0	0	732	698	684	0	0	0	7.89888	8.60971	8.22038	2.73673e-76	Inf	up
chc01G032500.1	chh02G017620.1	0	0	0	1198	669	1006	0	0	0	9.18524	6.27248	7.57315	5.00052e-63	Inf	up
chc01G032550.1	chh02G017680.1	0	0	0	2537	1048	1514	0	0	0	20.6425	9.7343	13.7359	3.44327e-28	Inf	up
chc01G032560.1	chh02G017700.1	0	0	0	529	683	598	0	0	0	2.22574	3.27878	2.79898	6.62169e-57	Inf	up
chc01G032630.1	chh02G017770.1	5	0	1	32	20	15	0.029152	0	0.004573	0.366792	0.255924	0.179188	5.36733e-07	3.71929	up
chc01G032640.1	chh02G017790.1	0	0	0	192	129	153	0	0	0	1.58421	1.21357	1.40199	2.13344e-26	Inf	up
chc01G032660.1	chh02G017810.1	0	0	0	328	392	255	0	0	0	3.59333	4.2859	3.26457	7.26148e-34	Inf	up
chc01G032680.1	chh02G017820.1	0	0	0	969	956	707	0	0	0	4.92973	5.84237	3.99742	4.54947e-74	Inf	up
chc01G032740.1	chh02G017880.1	60	65	47	0	0	0	0.706877	0.875819	0.61453	0	0	0	4.38335e-14	#NAME?	down
chc01G032750.1	chh02G017890.1	0	0	0	992	629	747	0	0	0	5.81017	4.40917	4.87102	2.96751e-81	Inf	up
chc01G032870.1	chh02G017910.1	1	0	1	423	331	380	3.7e-05	0	0.001365	3.68028	3.40592	3.66132	2.85409e-47	9.3352	up
chc01G032880.1	chh02G017980.1	0	0	0	478	503	298	0	0	0	5.4545	6.55281	3.7876	5.21894e-32	Inf	up
chc01G032910.1	chh02G018010.1	199	127	185	2052	1823	1653	1.84438	1.34179	1.90492	12.9859	13.1773	11.6328	9.92082e-38	3.60266	up
chc01G032920.1	chh02G018020.1	12	0	19	295	273	254	0.091426	0	0.164081	3.34725	3.49313	3.12605	1.5163e-23	4.90257	up
chc01G032930.1	chh02G018040.1	0	0	0	187	167	160	0	0	0	1.17613	1.19467	1.11595	6.11348e-28	Inf	up
chc01G032940.1	chh02G018050.1	3	0	0	816	737	731	0.042302	0	0	6.54352	7.91569	7.36625	1.73874e-75	9.86021	up
chc01G032970.1	chh02G018080.1	0	0	0	1596	1138	1213	0	0	0	23.4675	16.3217	15.779	1.26423e-105	Inf	up
chc01G032980.1	chh02G018090.1	0	0	0	838	427	696	0	0	0	12.8909	7.4129	11.9009	1.61457e-43	Inf	up
chc01G032990.1	chh02G018100.1	0	0	0	452	406	362	0	0	0	3.70563	3.80567	3.30536	7.41033e-53	Inf	up
chc01G033000.1	chh02G018110.1	0	0	0	322	418	305	0	0	0	11.5029	17.0355	12.0883	4.85187e-38	Inf	up
chc01G033010.1	chh02G018120.1	0	0	0	1547	1225	1211	0	0	0	16.9636	15.34	14.7671	4.06477e-106	Inf	up
chc01G033020.1	chh02G018140.1	61	33	100	659	823	620	0.605774	0.372521	1.11203	2.47025	3.10097	3.0934	8.72445e-19	3.60706	up
chc01G033030.1	chh02G018150.1	0	0	2	1347	957	954	0	0	0.174187	14.9391	12.2453	11.8083	3.46094e-93	10.7644	up
chc01G033040.1	chh02G018190.1	0	0	0	271	238	226	0	0	0	2.3708	1.1863	1.32685	3.82034e-36	Inf	up
chc01G033050.1	chh02G018200.1	15	6	2	99	84	88	0.096947	0.04089	0.012872	1.50431	1.44713	1.47935	2.24478e-09	3.77209	up
chc01G033070.1	chh02G018690.1	0	0	0	7334	5986	6483	0	0	0	56.9818	53.1225	56.0318	2.54986e-163	Inf	up
chc01G033090.1	chh02G018670.1	7	11	19	132	166	135	0.068477	0.114233	0.201406	0.988821	1.8242	1.13425	1.63363e-11	3.69363	up
chc01G033100.1	chh02G018660.1	0	0	0	2101	2178	1979	0	0	0	18.2608	21.41	18.8918	1.26817e-127	Inf	up
chc01G033110.1	chh02G018650.1	0	0	0	48	53	57	0	0	0	0.649477	0.832408	0.859186	7.83856e-15	Inf	up
chc01G033120.1	chh02G018640.1	0	0	0	1895	1888	1847	0	0	0	39.233	44.6457	42.5276	9.04215e-123	Inf	up
chc01G033130.1	chh02G018630.1	0	0	0	422	448	471	0	0	0	2.64009	3.17819	3.1934	1.0649e-56	Inf	up
chc01G033140.1	chh02G018620.1	0	0	0	1790	1717	1888	0	0	0	6.50826	7.60487	7.70145	9.17383e-121	Inf	up
chc01G033160.1	chh02G018600.1	1963	1885	1791	657	819	887	12.1491	13.3259	12.3268	3.20082	6.32116	6.25149	1.74699e-05	-1.08349	down
chc01G033170.1	chh02G018590.1	0	0	0	141	143	161	0	0	0	1.39013	1.4333	1.37194	2.03281e-25	Inf	up
chc01G033200.1	chh02G018560.1	0	0	0	5728	4316	5057	0	0	0	90.9557	78.2789	89.3228	1.96324e-158	Inf	up
chc01G033210.1	chh02G018550.1	0	0	0	1023	662	719	0	0	0	4.74348	3.67937	3.73121	5.84066e-82	Inf	up
chc01G033240.1	chh02G018530.1	0	0	0	2896	796	2298	0	0	0	39.1998	12.7181	34.3298	6.31966e-18	Inf	up
chc01G033250.1	chh02G018540.1	0	0	0	851	923	875	0	0	0	15.4781	19.1641	17.6942	8.31286e-87	Inf	up
chc01G033260.1	chh02G018500.1	5	28	26	901	930	824	0.039412	0.302265	0.277718	10.5412	9.79993	10.8284	4.44068e-55	5.60713	up
chc01G033450.1	chh12G005730.1	0	0	0	145	100	100	0	0	0	3.80246	3.00216	2.91885	9.37771e-22	Inf	up
chc01G033560.1	chh12G005620.1	1987	2063	2224	0	0	0	17.8655	21.186	22.2447	0	0	0	1.54041e-119	#NAME?	down
chc01G033590.1	chh12G005560.1	198	88	109	0	0	0	2.01716	1.02221	1.23533	0	0	0	2.42055e-16	#NAME?	down
chc01G033630.1	chh12G005520.1	101	80	79	0	0	0	0.791606	0.714641	0.687643	0	0	0	5.63055e-17	#NAME?	down
chc01G033930.1	chh12G005260.1	0	0	0	678	728	16	0	0	0	12.1796	14.9338	0.311662	6.9476e-06	Inf	up
chc01G034030.1	chh12G005180.1	0	2	0	13	18	22	0	0.068866	0	0.260283	0.417572	0.519029	7.42537e-09	4.82856	up
chc01G034070.1	chh12G005130.1	6	1	2	25	25	24	0.041676	0.007491	0.008424	0.191817	0.219469	0.208081	4.84234e-06	3.26542	up
chc02G000380.1	chh05G015780.1	1966	1608	1620	0	0	0	7.44177	6.95015	6.6957	0	0	0	1.62768e-110	#NAME?	down
chc02G000360.1	chh05G015760.1	840	969	1032	3	0	0	6.43157	7.36282	7.62559	0.019863	0	0	6.97326e-77	-9.85721	down
chc02G000350.1	chh05G015740.1	60	84	74	0	0	0	0.715043	1.14151	0.986472	0	0	0	1.25919e-15	#NAME?	down
chc02G000340.1	chh05G015730.1	485	562	579	1	0	2	4.17076	5.5228	5.53957	0.006316	0	0.011531	2.96808e-54	-8.96613	down
chc02G000330.1	chh05G015720.1	458	450	642	0	1	1	2.18773	2.42675	3.48563	0	0.002981	0.001182	8.83823e-37	-9.38531	down
chc02G000320.1	chh05G015710.1	1935	1967	1861	0	0	0	26.9001	31.2504	28.7825	0	0	0	1.52041e-115	#NAME?	down
chc02G000310.1	chh05G015700.1	1	3	2	39	23	23	0.012679	0.083717	0.057575	0.309908	0.201914	0.197948	1.00186e-07	3.92974	up
chc02G000300.1	chh05G015690.1	719	619	694	91	66	140	17.5896	18.0679	17.9176	0.888535	0.736107	1.51842	3.47499e-16	-2.61886	down
chc02G000290.1	chh05G015680.1	441	366	400	0	0	0	5.65071	5.199	5.58765	0	0	0	9.98982e-47	#NAME?	down
chc02G000280.1	chh05G015670.1	402	473	359	1	1	1	4.16444	5.36406	4.31318	0.08166	0.020136	0.083837	7.28499e-44	-8.52601	down
chc02G000260.1	chh05G015650.1	551	383	565	3	2	2	3.85012	3.04858	4.39013	0.026537	0.02025	0.01813	2.57428e-47	-7.59122	down
chc02G000250.1	chh05G015640.1	2437	1232	1936	3	0	0	15.9494	9.20851	14.0928	0.062513	0	0	4.45416e-44	-10.8101	down
chc02G000240.1	chh05G015630.1	0	0	0	1301	609	910	0	0	0	7.44568	3.98075	5.79343	4.47417e-37	Inf	up
chc02G000230.1	chh05G015620.1	198	185	147	0	0	0	5.53722	5.90379	4.57375	0	0	0	1.50959e-25	#NAME?	down
chc02G000220.1	chh05G015610.1	1222	1519	1270	63	331	55	27.1534	38.5368	31.3765	0.598604	3.61172	0.583291	1.71997e-15	-2.93735	down
chc02G000210.1	chh05G015600.1	158	198	244	1	1	0	5.5121	7.87946	9.48758	0.003576	0.004467	0	3.51104e-25	-8.08213	down
chc02G000200.1	chh05G015590.1	1445	1259	1358	31	25	17	89.9558	89.5223	94.0313	0.636401	0.580482	0.387147	1.87319e-61	-5.64325	down
chc02G000180.1	chh05G015570.1	5065	5137	4805	87	75	71	84.0361	97.3496	88.6777	2.48832	2.44688	2.26184	2.22728e-82	-5.85424	down
chc02G000140.1	chh05G015530.1	322	193	208	11	13	16	2.64044	1.95555	1.937	0.142548	0.202806	0.232769	1.07203e-15	-3.98778	down
chc02G000120.1	chh05G015520.1	3144	2726	2590	72	47	46	28.883	28.6062	26.4733	1.24575	0.939841	0.894296	7.81531e-73	-5.53061	down
chc02G000110.1	chh05G015510.1	282	315	208	23	7	28	3.62853	4.65225	2.96881	0.194782	0.068725	0.265598	6.00297e-15	-3.66447	down
chc02G000090.1	chh05G015490.1	7	12	17	75	60	120	0.186313	0.389263	0.523459	0.375682	0.344519	0.673028	2.19652e-06	2.95413	up
chc02G000070.1	chh05G015470.1	1972	2142	2104	11	4	6	15.1959	19.3534	18.362	0.257492	0.087472	0.15637	1.88358e-99	-8.09226	down
chc02G000060.1	chh05G015460.1	236	326	302	114	104	87	2.6483	4.29864	4.04293	0.476025	0.494087	0.402124	0.00041545	-1.35733	down
chc02G000050.1	chh05G015450.1	713	383	569	51	27	33	5.23844	3.28421	4.96305	0.720956	0.425239	0.520328	2.05736e-18	-3.75291	down
chc02G000040.1	chh05G015440.1	6265	5344	5851	22	15	14	57.7707	56.9907	60.285	0.173439	0.132858	0.124198	1.74546e-121	-8.27012	down
chc02G000030.1	chh05G015430.1	149	145	213	0	0	0	1.22511	1.46424	1.97777	0	0	0	6.83068e-25	#NAME?	down
chc02G000020.1	chh05G015420.1	3941	3172	3501	2	1	2	36.1179	33.029	35.5009	0.100683	0.017806	0.112377	3.88766e-134	-10.907	down
chc02G000410.1	chh05G015400.1	3012	2726	2879	0	0	0	31.6145	32.6819	33.6117	0	0	0	2.72881e-133	#NAME?	down
chc02G000420.1	chh05G015390.1	563	571	438	0	0	0	5.35599	6.29985	4.60284	0	0	0	1.01204e-56	#NAME?	down
chc02G000430.1	chh05G015380.1	351	380	370	0	0	0	2.87211	3.57717	3.47156	0	0	0	9.67596e-44	#NAME?	down
chc02G000470.1	chh05G015340.1	0	0	0	546	387	487	0	0	0	23.0053	18.6183	22.832	8.46354e-59	Inf	up
chc02G000490.1	chh05G015320.1	3044	2854	2828	347	237	308	26.7337	28.6077	27.1635	4.69237	3.65192	4.62976	7.41767e-32	-3.14123	down
chc02G000510.1	chh05G015300.1	343	314	388	69	54	60	4.48648	4.68728	5.64493	1.43676	1.26738	1.38911	8.17897e-10	-2.36295	down
chc02G000520.1	chh05G015290.1	1334	2000	1525	145	354	233	22.6019	38.7595	27.7334	0.59809	1.66445	1.06886	6.72223e-09	-2.54928	down
chc02G000530.1	chh05G015280.1	397	352	293	65	51	49	6.4527	6.53007	5.29888	0.562115	0.507025	0.469358	1.28105e-10	-2.49999	down
chc02G000580.1	chh05G015240.1	891	709	660	0	0	0	9.43702	8.79144	7.54006	0	0	0	6.97204e-72	#NAME?	down
chc02G000590.1	chh05G015230.1	1132	1346	1082	2	0	1	11.3732	15.4425	12.0949	0.01217	0	0.006514	1.76645e-83	-10.136	down
chc02G000600.1	chh05G015220.1	318	248	256	1	3	3	3.0081	2.6079	2.81137	0.050648	0.303302	0.25537	1.43448e-28	-6.67142	down
chc02G000610.1	chh05G015210.1	839	594	860	12	7	21	4.00934	3.28108	4.50968	0.15995	0.104379	0.307278	3.41394e-48	-5.68707	down
chc02G000620.1	chh05G015200.1	2857	2882	2567	5	4	7	69.525	80.1106	69.5041	0.081484	0.071177	0.144521	4.62142e-115	-8.86466	down
chc02G000630.1	chh05G015190.1	1573	2625	1947	32	23	53	58.4174	111.327	80.3993	0.249801	0.203192	0.4547	9.88868e-18	-5.69448	down
chc02G000640.1	chh05G015180.1	546	559	648	135	106	170	8.60617	10.0646	11.3368	2.42601	2.17552	3.41592	1.14085e-09	-1.94361	down
chc02G000650.1	chh05G015170.1	510	291	443	3	7	3	5.659	3.68507	5.46441	0.038615	0.092613	0.035166	6.70026e-35	-6.36891	down
chc02G000660.1	chh05G015160.1	7	32	5	997	522	823	0.081692	0.453243	0.056093	6.32663	3.7844	5.81227	5.21332e-31	5.83218	up
chc02G000670.1	chh05G015150.1	1507	1241	1323	17	16	12	5.66113	5.26401	5.49843	0.113264	0.122453	0.088065	1.09271e-69	-6.33452	down
chc02G000680.1	chh05G015130.1	2107	1581	1777	9	20	14	16.7116	14.0877	15.3701	0.12409	0.327173	0.221956	4.49254e-83	-6.78938	down
chc02G000690.1	chh05G015140.1	35	35	33	118	602	677	2.23635	2.59795	2.3447	0.781314	4.56806	5.00133	0.00233245	3.9638	up
chc02G000700.1	chh05G015120.1	1198	1119	1124	7	6	2	11.1893	12.0593	11.8353	0.130591	0.14278	0.027436	1.94751e-76	-7.6871	down
chc02G000710.1	chh05G015110.1	53	42	21	0	0	1	0.580429	0.486784	0.179119	0	0	0.041455	6.97982e-10	-6.6729	down
chc02G000720.1	chh05G015100.1	2530	1715	2243	80	59	95	54.2585	41.5468	52.4516	0.537968	0.449976	0.709825	7.17942e-55	-4.63134	down
chc02G000730.1	chh05G015090.1	116	113	94	400	122	349	1.50716	1.67038	1.35335	2.55512	0.891347	2.48327	0.0127868	1.55839	up
chc02G000770.1	chh05G015050.1	410	459	280	0	0	0	4.41518	5.48257	3.36886	0	0	0	4.26422e-36	#NAME?	down
chc02G000790.1	chh05G015030.1	13047	12845	13279	0	2	1	404.006	503.245	459.238	0	0.064617	0.028469	9.67442e-163	-13.436	down
chc02G000800.1	chh05G015020.1	88	71	82	6	2	1	1.10947	1.00755	1.16125	0.159264	0.06258	0.023404	1.16364e-10	-4.62996	down
chc02G000810.1	chh05G015010.1	577	181	449	1	0	1	10.2146	3.65976	8.84598	0.003517	0	0.038336	2.66346e-13	-9.1058	down
chc02G000850.1	chh05G014980.1	580	446	497	139	74	78	4.5844	4.17543	4.29502	2.52133	1.52823	1.573	4.06494e-11	-2.24465	down
chc02G000860.1	chh05G014970.1	992	791	782	165	107	115	14.1291	12.8714	12.3848	1.3509	0.99767	1.04495	2.58387e-17	-2.57577	down
chc02G000890.1	chh05G014940.1	3032	2066	2469	0	0	0	50.174	39.0433	45.442	0	0	0	1.07511e-127	#NAME?	down
chc02G000900.1	chh05G014930.1	206	173	202	0	0	0	2.29706	2.24532	2.40684	0	0	0	3.30315e-27	#NAME?	down
chc02G000910.1	chh05G014920.1	184	181	199	0	0	0	1.62977	2.00004	2.05024	0	0	0	1.0689e-26	#NAME?	down
chc02G000940.1	chh05G014900.1	72	115	83	2	1	2	2.07019	3.79732	2.65287	0.014885	0.010622	0.017358	2.51656e-13	-5.63137	down
chc02G000950.1	chh05G014890.1	730	684	790	0	0	2	8.08709	8.82111	9.56412	0	0	0.035722	5.81186e-68	-9.94233	down
chc02G000960.1	chh05G014880.1	529	402	539	0	0	0	3.41612	2.96293	3.84757	0	0	0	4.90804e-54	#NAME?	down
chc02G000970.1	chh05G014870.1	925	930	1093	0	0	0	14.3743	16.4901	18.8941	0	0	0	4.10556e-84	#NAME?	down
chc02G000980.1	chh05G014860.1	507	425	545	0	0	0	7.94938	7.80793	9.22449	0	0	0	2.82708e-54	#NAME?	down
chc02G001000.1	chh05G014840.1	583	515	577	77	72	126	4.11983	4.15361	4.54427	1.13813	1.21054	2.07412	2.06266e-13	-2.44455	down
chc02G001010.1	chh05G014830.1	96	186	193	34	11	47	1.57798	3.48465	3.53028	0.521126	0.19171	0.788159	0.000518121	-2.26082	down
chc02G001020.1	chh05G014820.1	305	173	274	7	3	5	2.87118	1.85682	2.86198	0.034286	0.014137	0.02541	1.07929e-22	-5.50366	down
chc02G001030.1	chh05G014810.1	1482	1081	1205	0	0	0	11.3465	9.45154	10.6081	0	0	0	2.77493e-95	#NAME?	down
chc02G001060.1	chh05G014780.1	508	459	535	6	29	23	4.16607	4.29884	4.88596	0.147298	0.841897	0.664422	1.77527e-29	-4.48677	down
chc02G001070.1	chh05G014770.1	3346	3500	3518	0	0	0	45.0887	53.9523	52.7325	0	0	0	1.7658e-140	#NAME?	down
chc02G001080.1	chh05G014760.1	2158	1441	1839	0	0	0	18.0376	13.7483	17.091	0	0	0	1.28608e-112	#NAME?	down
chc02G001110.1	chh05G014730.1	564	516	610	85	35	55	9.47779	9.82461	11.3862	1.04931	0.49424	0.759094	4.31406e-19	-3.14434	down
chc02G001130.1	chh05G014720.1	354	411	303	97	63	92	4.9791	6.44988	4.35443	0.738609	0.54185	0.777717	1.77069e-07	-1.94001	down
chc02G001150.1	chh05G014700.1	453	336	397	0	0	0	3.32383	2.80992	3.16712	0	0	0	4.56938e-46	#NAME?	down
chc02G001160.1	chh05G014690.1	2860	2727	2924	287	174	294	20.3274	22.1408	23.1162	2.003	1.38536	2.28277	3.73425e-35	-3.35088	down
chc02G001180.1	chh05G014670.1	115	143	96	21	14	17	1.06217	1.51014	0.986136	0.152072	0.119762	0.137888	2.69904e-06	-2.62546	down
chc02G001200.1	chh05G014650.1	402	441	409	1	1	0	4.08688	5.29568	4.89929	0.013328	0.017398	0	1.97832e-45	-9.13354	down
chc02G001210.1	chh05G014640.1	276	297	237	22	24	22	5.28711	6.4901	5.05016	0.144835	0.17895	0.160121	7.18351e-14	-3.40976	down
chc02G001220.1	chh05G014630.1	830	451	496	2	2	2	6.4156	3.97796	4.25995	0.107081	0.080372	0.076993	4.64569e-32	-8.02405	down
chc02G001250.1	chh05G014600.1	1740	1889	1630	2	2	7	26.7495	33.1681	27.8743	0.010188	0.007792	0.052514	1.00576e-98	-8.74024	down
chc02G001270.1	chh05G014580.1	1776	1555	1589	0	0	0	134.545	134.494	133.84	0	0	0	5.26306e-108	#NAME?	down
chc02G001280.1	chh05G014570.1	101	57	99	0	0	0	1.62274	1.04391	1.77216	0	0	0	7.12447e-17	#NAME?	down
chc02G001290.1	chh05G014560.1	169	196	151	0	0	0	3.07284	4.07639	3.05482	0	0	0	3.72387e-25	#NAME?	down
chc02G001330.1	chh05G014530.1	1041	1069	663	0	0	0	8.48294	9.95299	6.01342	0	0	0	3.31666e-48	#NAME?	down
chc02G001360.1	chh05G014500.1	2377	1719	2065	1	1	1	14.6353	12.0856	14.1396	0.031295	0.061311	0.056778	7.48377e-114	-10.833	down
chc02G001390.1	chh05G014470.1	1986	1234	1328	0	0	0	11.4671	8.28759	8.57166	0	0	0	4.34419e-79	#NAME?	down
chc02G001400.1	chh05G014460.1	1038	829	785	1	1	1	11.6819	10.9841	9.70824	0.024338	0.013799	0.014649	1.01833e-74	-9.61656	down
chc02G001410.1	chh05G014450.1	34	27	35	89	67	74	0.390135	0.324558	0.481568	0.623594	0.539303	0.576752	0.0115194	1.41455	up
chc02G001420.1	chh05G014440.1	37	33	68	683	391	551	3.72913	3.80598	7.58831	8.33252	5.44937	7.47912	1.67182e-25	3.68741	up
chc02G001430.1	chh05G014430.1	53	63	49	5	0	0	0.48694	0.662127	0.491493	0.052745	0	0	5.1381e-10	-5.01068	down
chc02G001440.1	chh05G014420.1	8	0	0	174	64	108	0.090693	0	0	1.12695	0.467866	0.773422	4.63035e-10	5.68878	up
chc02G001450.1	chh05G014410.1	1312	1348	1211	75	65	68	18.0051	20.563	18.6603	0.470031	0.463609	0.472673	1.29316e-39	-4.0625	down
chc02G001460.1	chh05G014400.1	325	337	380	0	0	0	1.91115	2.35571	2.74476	0	0	0	5.77525e-42	#NAME?	down
chc02G001480.1	chh05G014380.1	1916	2049	1547	6	2	3	7.43074	9.13957	6.46736	0.113801	0.0292	0.056283	3.04955e-97	-8.85012	down
chc02G001490.1	chh05G014370.1	405	338	382	2354	2589	2477	2.81265	2.68061	2.95589	8.35268	10.4743	9.75732	8.99159e-28	2.89116	up
chc02G001500.1	chh05G014360.1	0	0	0	53	36	67	0	0	0	0.926861	0.72753	1.31382	9.19166e-15	Inf	up
chc02G001510.1	chh05G014350.1	188	222	222	30	47	35	1.88659	2.40998	2.31705	0.135943	0.244269	0.175679	3e-07	-2.32508	down
chc02G001520.1	chh05G014340.1	689	508	484	21	22	27	7.84215	6.6091	6.13305	0.295016	0.348629	0.41498	1.93134e-30	-4.40904	down
chc02G001550.1	chh05G014320.1	385	420	364	0	0	0	3.93614	4.90749	4.14382	0	0	0	9.82383e-46	#NAME?	down
chc02G001570.1	chh05G014300.1	164	339	196	17	12	9	6.25415	14.7735	8.31397	0.161676	0.127959	0.096396	2.63361e-06	-4.07715	down
chc02G001600.1	chh05G014270.1	478	462	537	0	0	0	5.82786	7.02193	7.68012	0	0	0	2.4197e-54	#NAME?	down
chc02G001640.1	chh05G014240.1	475	462	340	0	0	0	8.58025	10.0877	7.15604	0	0	0	9.80756e-49	#NAME?	down
chc02G001660.1	chh05G014230.1	253	253	139	0	0	0	2.07986	2.38802	1.28678	0	0	0	7.37919e-25	#NAME?	down
chc02G001670.1	chh05G014220.1	320	219	212	0	0	0	3.50784	2.90923	2.57996	0	0	0	1.42437e-32	#NAME?	down
chc02G001680.1	chh05G014210.1	163	109	143	48	25	35	2.29035	3.30924	2.05352	0.667525	0.399779	0.542287	0.000440675	-1.79465	down
chc02G001690.1	chh05G014200.1	615	764	563	3	0	0	6.15495	8.96289	6.59538	0.028033	0	0	5.87106e-52	-9.30569	down
chc02G001700.1	chh05G014190.1	27	29	42	1	9	2	0.420009	0.517308	0.730749	0.008089	0.225131	0.052886	3.16043e-05	-2.80345	down
chc02G001710.1	chh05G014180.1	304	402	428	53	35	66	3.04249	5.0173	5.36184	0.510382	0.37483	0.701289	2.15354e-12	-2.74522	down
chc02G001730.1	chh05G014160.1	51	65	97	1	0	0	0.579939	0.840217	1.22732	0.003582	0	0	7.67288e-12	-7.71391	down
chc02G001740.1	chh05G014150.1	491	483	409	21	33	17	6.86315	7.85329	6.30211	0.457215	0.825359	0.414293	6.95837e-25	-4.10053	down
chc02G001760.1	chh05G014130.1	249	219	227	0	0	0	3.94835	4.03974	4.05292	0	0	0	6.77658e-31	#NAME?	down
chc02G001770.1	chh05G014120.1	610	676	616	0	0	2	14.0089	17.7236	15.7302	0	0	0.021169	9.84348e-62	-9.73251	down
chc02G001790.1	chh05G014100.1	595	638	637	0	0	0	14.829	18.1768	17.6596	0	0	0	5.73722e-64	#NAME?	down
chc02G001800.1	chh05G014090.1	0	10	0	19	14	15	0	0.104945	0	0.226554	0.194097	0.200171	0.000210221	2.33998	up
chc02G001810.1	chh05G014080.1	1165	1140	1026	0	0	0	15.0455	16.8228	14.7448	0	0	0	1.1637e-89	#NAME?	down
chc02G001820.1	chh05G014070.1	202	235	165	6	14	13	1.70611	2.20246	1.7732	0.07968	0.232116	0.208508	3.40603e-14	-4.00111	down
chc02G001830.1	chh05G014060.1	554	659	647	24	18	22	1.74716	2.37127	2.24098	0.349986	0.295434	0.358262	6.15003e-35	-4.71826	down
chc02G001850.1	chh05G014020.1	128	152	108	3	0	3	2.48233	3.36281	2.32695	0.021905	0	0.018396	2.66582e-16	-5.91519	down
chc02G001860.1	chh05G014010.1	4036	4375	4182	2	1	1	69.033	85.4634	79.5676	0.012042	0.000275	0.001628	3.92522e-141	-11.4923	down
chc02G001870.1	chh05G014000.1	5423	6429	6111	0	0	2	120.801	164.479	151.818	0	0	0.017459	2.25659e-133	-12.9753	down
chc02G001890.1	chh05G013980.1	1695	2118	1715	11	8	16	25.3776	36.2053	28.5581	0.036586	0.027602	0.057775	4.96216e-61	-7.15801	down
chc02G001920.1	chh05G013950.1	348	210	299	0	1	1	9.44049	6.17671	8.35703	0	0.006399	0.01745	1.8321e-33	-8.50971	down
chc02G001930.1	chh05G013940.1	2842	1777	2081	113	92	99	18.2327	13.0238	14.8538	0.819499	0.760556	0.797621	8.79379e-44	-4.29194	down
chc02G001940.1	chh05G013930.1	0	0	0	52	28	51	0	0	0	0.528663	0.318806	0.572255	7.8304e-14	Inf	up
chc02G001960.1	chh05G013910.1	1065	1046	935	14	28	18	18.6171	20.8799	18.1788	0.049644	0.110434	0.068365	2.13942e-53	-5.47567	down
chc02G001970.1	chh05G013900.1	2983	2250	2703	2	3	2	38.3618	34.4285	38.928	0.01112	0.027319	0.021358	1.37914e-120	-9.96127	down
chc02G001980.1	chh05G013890.1	3221	3454	2947	60	26	37	57.6392	70.5971	58.6763	4.99878	2.41644	3.40683	1.67488e-84	-6.16222	down
chc02G001990.1	chh05G013880.1	164	205	148	0	1	0	1.67846	2.39047	1.67403	0	0.006599	0	6.27188e-24	-8.7465	down
chc02G002010.1	chh05G013860.1	503	412	403	922	853	1035	9.95922	9.33138	8.88327	6.28252	6.62734	7.83536	4.58382e-06	1.25909	up
chc02G002020.1	chh05G013850.1	124	55	55	0	3	7	2.04218	1.10432	1.02838	0	0.018062	0.052774	4.40859e-07	-4.31411	down
chc02G002050.1	chh05G013820.1	489	336	409	0	0	0	4.40613	3.43758	4.06989	0	0	0	2.0693e-47	#NAME?	down
chc02G002060.1	chh05G013810.1	288	236	287	2	2	4	3.05309	2.69162	3.29337	0.00971	0.020332	0.038452	1.04969e-27	-6.49754	down
chc02G002070.1	chh05G013800.1	1521	1278	1290	0	2	0	6.82231	6.51868	6.44232	0	0.025478	0	5.53046e-96	-10.7185	down
chc02G002100.1	chh05G013780.1	1298	1026	1262	37	17	27	10.6514	9.61901	11.5216	0.344283	0.183235	0.274302	1.15653e-54	-5.33089	down
chc02G002110.1	chh05G013770.1	27	28	30	107	60	57	0.454101	0.545589	0.567741	0.372397	0.237611	0.220939	0.00609344	1.53066	up
chc02G002120.1	chh05G013760.1	517	577	572	5	3	7	4.55132	5.63512	5.79424	0.069615	0.040647	0.109282	1.94332e-46	-6.6542	down
chc02G002130.1	chh05G013750.1	1556	1248	1360	6	0	1	17.2001	15.7713	16.7003	0.044102	0	0.001074	3.04828e-91	-9.15285	down
chc02G002140.1	chh05G013740.1	399	485	347	4	2	7	6.57399	9.12482	6.36657	0.178641	0.07605	0.408446	7.53155e-37	-6.42472	down
chc02G002150.1	chh05G013730.1	32	45	34	7	6	9	0.245973	0.397594	0.290776	0.06442	0.059829	0.086747	0.000913089	-2.18892	down
chc02G002180.1	chh05G013710.1	496	170	268	0	0	0	3.78251	1.48164	2.27127	0	0	0	6.54349e-14	#NAME?	down
chc02G002190.1	chh05G013700.1	595	567	572	80	9	75	5.08834	3.79485	4.817	0.622744	0.078206	0.650066	1.70892e-20	-3.29094	down
chc02G002210.1	chh05G013660.1	204	143	181	0	0	0	1.5051	1.20385	1.47964	0	0	0	1.85313e-25	#NAME?	down
chc02G002220.1	chh05G013650.1	962	1055	1014	2	12	5	7.10842	8.90927	8.33661	0.068808	0.851053	0.330863	1.51104e-68	-7.10025	down
chc02G002230.1	chh05G013640.1	425	1055	959	0	0	0	2.43914	7.03521	5.74165	0	0	0	2.86702e-16	#NAME?	down
chc02G002240.1	chh05G013630.1	162	192	171	0	0	0	1.08569	1.47939	1.2807	0	0	0	1.82992e-25	#NAME?	down
chc02G002260.1	chh05G013620.1	661	564	745	3	7	5	5.94618	5.87034	8.16268	0.040214	0.13547	0.09367	8.09108e-53	-6.84433	down
chc02G002270.1	chh05G013610.1	782	841	550	322	284	278	7.38634	9.0695	5.77215	0.945876	0.951356	0.906525	9.29831e-05	-1.13853	down
chc02G002290.1	chh05G013600.1	1830	2178	1578	30	7	4	12.4311	16.8973	11.9226	0.486788	0.133487	0.065391	1.05906e-53	-6.99999	down
chc02G002300.1	chh05G013590.1	1440	1189	1344	0	0	0	11.4638	11.0451	11.7694	0	0	0	7.1231e-98	#NAME?	down
chc02G002340.1	chh05G013550.1	54	54	73	393	144	227	4.84516	5.5703	7.39582	1.03794	0.440164	0.664721	0.000485042	2.19378	up
chc02G002350.1	chh05G013540.1	205	180	212	0	0	0	6.45756	6.46694	7.42383	0	0	0	9.71125e-28	#NAME?	down
chc02G002360.1	chh05G013530.1	1089	1085	903	0	0	0	17.6275	20.0275	16.2618	0	0	0	5.6435e-86	#NAME?	down
chc02G002370.1	chh05G013520.1	1375	1037	1228	78	12	16	9.82919	8.54657	9.88276	0.87392	0.146159	0.194544	2.51717e-50	-5.00797	down
chc02G002380.1	chh05G013510.1	497	410	405	44	44	49	4.2822	4.0343	3.87793	1.20658	1.36543	1.49897	1.91029e-16	-3.09033	down
chc02G002400.1	chh05G013490.1	1330	1308	1542	251	82	232	38.5873	41.7548	47.749	1.12295	0.417561	1.15046	2.55808e-22	-2.76402	down
chc02G002410.1	chh05G013480.1	482	708	634	35	56	42	4.8223	8.09229	7.05766	0.231528	0.424351	0.310558	1.80634e-15	-3.61216	down
chc02G002420.1	chh05G013470.1	506	629	637	0	0	0	7.68272	11.4908	10.8452	0	0	0	8.23078e-60	#NAME?	down
chc02G002430.1	chh05G013460.1	111	136	125	23	30	15	0.75977	1.1215	0.968127	0.112135	0.16646	0.079651	1.9563e-05	-2.28654	down
chc02G002440.1	chh05G013450.1	1727	968	1498	0	0	0	24.1685	15.8094	23.6656	0	0	0	3.63546e-56	#NAME?	down
chc02G002450.1	chh05G013440.1	0	0	0	21	32	25	0	0	0	0.111217	0.193352	0.146524	7.45173e-12	Inf	up
chc02G002460.1	chh05G013420.1	4829	4368	4481	0	0	0	22.6657	23.3144	23.5615	0	0	0	1.2184e-149	#NAME?	down
chc02G002470.1	chh05G013430.1	0	0	0	24	44	36	0	0	0	0.387956	0.797291	0.639959	8.86485e-12	Inf	up
chc02G002480.1	chh05G013410.1	3204	2704	2814	0	0	0	19.4752	18.3127	20.2396	0	0	0	9.51715e-134	#NAME?	down
chc02G002490.1	chh05G013400.1	282	268	233	0	0	0	1.03649	1.12439	0.951745	0	0	0	9.81732e-34	#NAME?	down
chc02G002510.1	chh05G013370.1	599	697	581	0	0	0	4.36297	5.79568	4.70495	0	0	0	3.92592e-64	#NAME?	down
chc02G002540.1	chh05G013350.1	783	632	583	0	0	0	10.8364	9.98602	8.971	0	0	0	1.54628e-66	#NAME?	down
chc02G002560.1	chh05G013330.1	619	757	747	0	0	0	6.82197	10.1404	9.37781	0	0	0	1.73931e-69	#NAME?	down
chc02G002570.1	chh05G013320.1	1038	1134	1042	0	0	0	5.42021	6.76823	6.05632	0	0	0	4.35852e-88	#NAME?	down
chc02G002580.1	chh05G013310.1	219	283	257	181	1	1	2.25391	3.33183	2.95023	1.61301	0.00179	0.00859	0.00600868	-2.02204	down
chc02G002590.1	chh05G013300.1	5520	3039	3756	20	20	22	36.1164	22.7106	27.3393	0.292558	0.334385	0.350807	1.36357e-45	-7.45089	down
chc02G002610.1	chh05G013280.1	2280	1853	2498	0	0	0	32.7403	30.2679	39.9072	0	0	0	1.12325e-115	#NAME?	down
chc02G002620.1	chh05G013270.1	0	0	0	39	12	25	0	0	0	2.22417	0.746715	1.57498	8.79024e-08	Inf	up
chc02G002630.1	chh05G013260.1	3634	2031	3139	0	0	0	34.8163	22.2245	33.454	0	0	0	1.10231e-64	#NAME?	down
chc02G002640.1	chh05G013250.1	14	14	15	52	46	47	0.423909	0.479035	0.488316	0.443999	0.441581	0.439876	0.00203455	1.90806	up
chc02G002650.1	chh05G013240.1	4229	1544	2940	0	0	0	16.8419	6.4	12.3339	0	0	0	5.89776e-26	#NAME?	down
chc02G002660.1	chh05G013230.1	157	183	150	10	13	34	2.0222	2.74372	2.18645	0.141712	0.200566	0.540857	1.50226e-08	-2.93903	down
chc02G002670.1	chh05G013220.1	3452	5436	3905	2	2	1	29.1414	51.757	36.3275	0.022778	0.034605	0.00229	1.37416e-39	-11.1743	down
chc02G002680.1	chh05G013210.1	589	257	303	8	17	3	7.52878	3.73389	4.28877	0.244875	0.635324	0.105136	4.98036e-11	-5.12753	down
chc02G002690.1	chh05G013200.1	3955	2105	2662	0	0	0	36.303	22.0622	27.1806	0	0	0	1.84442e-57	#NAME?	down
chc02G002700.1	chh05G013190.1	589	491	537	0	0	0	4.77538	4.22815	4.16871	0	0	0	8.14758e-58	#NAME?	down
chc02G002720.1	chh05G013170.1	1755	1445	1213	0	0	1	21.7891	21.0392	17.0402	0	0	0.001688	5.62404e-101	-11.9324	down
chc02G002730.1	chh05G013160.1	45	36	84	6	5	3	0.313508	0.302329	0.691707	0.132755	0.122689	0.05249	0.000241633	-3.41578	down
chc02G002750.1	chh05G013140.1	0	0	2	51	22	37	0	0	0.05881	0.573992	0.282466	0.465799	4.55015e-11	5.85907	up
chc02G002760.1	chh05G013130.1	515	267	343	24	11	6	6.52513	3.858	4.83203	0.171617	0.089713	0.043172	3.44989e-19	-4.63173	down
chc02G002770.1	chh05G013120.1	409	368	382	0	0	0	4.46658	4.52049	4.56413	0	0	0	2.30498e-45	#NAME?	down
chc02G002790.1	chh05G013100.1	1462	981	935	0	0	0	12.7075	11.0994	9.93255	0	0	0	2.40905e-80	#NAME?	down
chc02G002800.1	chh05G013090.1	180	196	148	0	0	0	2.37912	3.02084	2.22332	0	0	0	2.15355e-25	#NAME?	down
chc02G002850.1	chh05G013040.1	137	119	158	0	0	0	1.58175	1.38294	2.01524	0	0	0	6.36393e-22	#NAME?	down
chc02G002890.1	chh05G013000.1	65	52	46	0	0	0	0.926423	0.843889	0.726479	0	0	0	8.75232e-14	#NAME?	down
chc02G002910.1	chh05G012980.1	605	428	590	0	5	0	3.23718	2.63835	3.53513	0	0.036474	0	5.31868e-52	-8.06236	down
chc02G002940.1	chh05G012950.1	1803	1166	1610	21	15	38	16.4978	13.0678	16.9349	0.280699	0.220929	0.570964	1.3505e-60	-5.78712	down
chc02G002960.1	chh05G012930.1	1080	682	1225	0	0	0	11.743	8.49769	12.9144	0	0	0	2.6707e-38	#NAME?	down
chc02G002970.1	chh05G012920.1	1213	1017	969	55	12	9	11.3397	10.499	9.49294	0.785244	0.196622	0.131589	2.43611e-51	-5.29522	down
chc02G002980.1	chh05G012910.1	1825	1504	1104	117	97	90	32.1087	30.2225	21.6051	1.4092	1.3307	1.20685	8.07651e-28	-3.69959	down
chc02G002990.1	chh05G012900.1	0	0	3	62	65	56	0	0	0.016873	0.317599	0.381967	0.32095	4.97131e-13	6.04142	up
chc02G003000.1	chh05G012890.1	441	447	521	0	0	0	4.40255	4.9555	6.2236	0	0	0	1.47947e-52	#NAME?	down
chc02G003020.1	chh05G012870.1	629	541	573	5	0	0	15.1673	14.8101	15.445	0.070836	0	0	7.25269e-55	-8.40318	down
chc02G003030.1	chh05G012860.1	159	125	127	3	4	1	1.72987	1.61828	1.47863	0.036814	0.05927	0.005983	5.96804e-16	-5.49866	down
chc02G003040.1	chh05G012850.1	18241	15948	18692	1452	568	874	490.906	490.21	559.578	10.2599	4.55299	6.83994	4.33827e-42	-4.06471	down
chc02G003080.1	chh05G012830.1	13	0	2	39	46	41	0.413928	0	0.055728	0.506606	0.69328	0.602704	2.05673e-06	3.34299	up
chc02G003100.1	chh05G012810.1	0	0	0	37	24	34	0	0	0	1.06534	0.799715	1.08667	1.61102e-12	Inf	up
chc02G003110.1	chh05G012800.1	1947	1522	1594	0	0	0	11.9225	10.753	11.0362	0	0	0	2.76228e-109	#NAME?	down
chc02G003120.1	chh05G012790.1	341	326	376	0	0	0	6.31818	6.88891	7.74505	0	0	0	5.90415e-42	#NAME?	down
chc02G003140.1	chh05G012770.1	1170	681	782	1	1	1	3.55413	2.3715	2.63262	0.002604	0.003393	0.002838	8.0605e-54	-9.59553	down
chc02G003150.1	chh05G012760.1	5	17	18	154	126	155	0.047514	0.184545	0.188084	0.806638	0.753293	0.90262	4.23051e-11	3.55754	up
chc02G003160.1	chh05G012750.1	1477	688	1108	0	0	0	12.9011	6.84119	9.98859	0	0	0	3.11286e-35	#NAME?	down
chc02G003170.1	chh05G012740.1	7402	6999	6156	5	2	9	79.5051	86.0115	73.6486	0.259093	0.119366	0.577182	2.4483e-142	-10.1833	down
chc02G003180.1	chh05G012730.1	196	144	181	20	9	3	2.20813	1.85389	2.26528	0.182932	0.084905	0.021021	2.2529e-12	-3.89768	down
chc02G003190.1	chh05G012720.1	0	0	0	11	10	10	0	0	0	0.105425	0.115133	0.115064	3.47433e-10	Inf	up
chc02G003200.1	chh05G012710.1	2	0	0	44	34	46	0.006231	0	0	0.671968	0.588836	0.789419	1.46585e-11	6.23684	up
chc02G003210.1	chh05G012700.1	408	618	424	0	0	0	4.64887	8.05663	5.38279	0	0	0	7.63888e-30	#NAME?	down
chc02G003230.1	chh05G012690.1	922	817	906	0	0	0	6.74194	6.62853	7.03153	0	0	0	4.70755e-79	#NAME?	down
chc02G003240.1	chh05G012680.1	522	523	495	0	0	0	8.3894	9.62377	8.65377	0	0	0	5.97382e-56	#NAME?	down
chc02G003310.1	chh05G012650.1	48	56	49	0	0	0	0.531498	0.705417	0.606101	0	0	0	1.88311e-13	#NAME?	down
chc02G003320.1	chh05G012640.1	243	159	211	2	0	0	4.89579	3.66022	4.73721	0.119249	0	0	7.85548e-26	-8.21007	down
chc02G003340.1	chh05G012620.1	2270	1602	1856	47	61	46	15.5072	12.6174	14.2797	0.246479	0.365516	0.26535	7.27001e-60	-5.03369	down
chc02G003350.1	chh05G012610.1	2768	2665	2550	0	0	0	61.2802	67.4011	62.7925	0	0	0	4.06626e-130	#NAME?	down
chc02G003370.1	chh05G012590.1	3856	3673	3050	14	5	14	57.0985	62.2961	50.2402	0.063415	0.024101	0.072327	2.24446e-114	-8.19058	down
chc02G003380.1	chh05G012580.1	509	709	992	0	0	0	2.71094	3.8519	5.57888	0	0	0	2.29508e-22	#NAME?	down
chc02G003400.1	chh05G012560.1	3794	4255	3532	676	0	638	48.907	63.21	51.3913	3.76228	0	3.95413	7.32566e-26	-3.04171	down
chc02G003410.1	chh05G012540.1	792	729	701	0	0	0	4.67065	4.56781	4.49711	0	0	0	2.90639e-71	#NAME?	down
chc02G003420.1	chh05G012530.1	1216	1062	1168	171	77	121	6.33888	6.08783	6.70372	3.34485	1.7181	2.63567	3.45233e-25	-3.08885	down
chc02G003430.1	chh05G012520.1	1359	1932	1736	53	50	47	7.66821	12.4543	10.9	0.596051	0.638209	0.591213	2.14751e-25	-4.92078	down
chc02G003440.1	chh05G012510.1	223	109	233	59	73	76	5.39942	2.99394	6.25856	0.491659	0.696022	0.70533	0.0052733	-1.25927	down
chc02G003450.1	chh05G012500.1	3163	2168	2516	4	1	15	26.4715	20.7231	23.4181	0.039277	0.011065	0.175181	6.38984e-110	-8.4576	down
chc02G003460.1	chh05G012490.1	1296	1228	1244	9	5	10	8.9334	9.63315	9.50611	0.531908	0.299268	0.627127	2.8144e-75	-7.15131	down
chc02G003470.1	chh05G012480.1	598	527	543	4	2	1	2.53626	2.54812	2.46292	0.051461	0.019775	0.011377	1.85249e-51	-7.76587	down
chc02G003480.1	chh05G012470.1	894	864	840	1	1	1	5.74385	6.26113	6.01617	0.00114	0.007921	0.006828	5.91694e-74	-9.59576	down
chc02G003490.1	chh05G012460.1	1603	1091	1210	340	1	17	7.34708	5.71064	6.17052	4.31257	0.005353	0.226506	1.49682e-22	-3.38813	down
chc02G003500.1	chh05G012450.1	62	38	93	25	11	1	1.69063	1.1082	2.80776	0.443831	0.227115	0.010011	0.00410506	-2.26822	down
chc02G003540.1	chh05G012410.1	174	363	126	0	0	0	4.14245	9.86414	3.3316	0	0	0	2.63074e-08	#NAME?	down
chc02G003550.1	chh05G012400.1	748	599	609	0	0	0	7.72503	6.94646	7.22207	0	0	0	1.17302e-65	#NAME?	down
chc02G003560.1	chh05G012390.1	1301	1023	1151	14	7	12	6.23905	5.39047	5.78483	0.087512	0.047579	0.084886	1.59662e-67	-6.57464	down
chc02G003580.1	chh05G012380.1	145	100	87	2	0	2	2.35806	1.85027	1.57126	0.007892	0	0.014011	1.02084e-15	-6.25426	down
chc02G003590.1	chh05G012370.1	870	846	798	267	195	275	7.71539	7.8594	6.52763	1.98859	1.66107	2.27939	2.23963e-08	-1.61882	down
chc02G003600.1	chh05G012360.1	777	1025	622	37	18	26	4.20037	6.31403	3.92101	0.661494	0.361784	0.525204	4.03265e-17	-4.77467	down
chc02G003700.1	chh05G012290.1	193	225	168	0	2	0	1.74584	2.32728	1.69742	0	0.026799	0	4.28254e-25	-7.92482	down
chc02G003710.1	chh05G012280.1	160	257	250	0	0	0	1.34832	2.45917	2.33656	0	0	0	1.02389e-23	#NAME?	down
chc02G003760.1	chh05G012260.1	223	230	229	0	0	2	0.814847	1.07551	0.959953	0	0	0.026581	3.93221e-28	-8.25135	down
chc02G003770.1	chh05G012250.1	1100	937	934	13	14	8	15.9787	14.8058	15.1911	0.049122	0.060472	0.033218	3.408e-60	-6.23709	down
chc02G003780.1	chh05G012240.1	9295	9674	8518	10	23	8	171.408	203.763	174.734	0.280611	0.76103	0.233246	8.05564e-134	-9.19186	down
chc02G003790.1	chh05G012230.1	51	57	15	0	0	0	0.705154	0.898874	0.217583	0	0	0	1.85751e-06	#NAME?	down
chc02G003800.1	chh05G012220.1	2346	1917	2286	0	0	0	20.6677	19.2605	22.3766	0	0	0	2.20469e-121	#NAME?	down
chc02G003840.1	chh05G012210.1	107	122	113	0	0	0	1.37299	1.79729	1.6181	0	0	0	1.16392e-19	#NAME?	down
chc02G003850.1	chh05G012200.1	8	5	8	64	27	65	0.098606	0.065419	0.099065	0.495216	0.23472	0.555771	3.60345e-06	3.03643	up
chc02G003860.1	chh05G012190.1	265	397	331	0	0	0	2.59111	4.13589	3.39679	0	0	0	1.39979e-32	#NAME?	down
chc02G003890.1	chh05G012150.1	696	341	561	62	60	76	4.12586	2.28863	3.66824	0.650148	0.717052	0.890726	3.98882e-10	-2.83231	down
chc02G003930.1	chh05G012110.1	1771	757	1102	0	1	2	19.8337	9.68552	13.7307	0	0.004484	0.153802	2.36515e-25	-10.0099	down
chc02G003940.1	chh05G012100.1	211	266	219	0	0	0	4.56793	6.71517	5.34868	0	0	0	4.93669e-31	#NAME?	down
chc02G003950.1	chh05G012090.1	186	214	253	0	0	0	1.62166	2.38177	2.31963	0	0	0	1.18697e-29	#NAME?	down
chc02G003960.1	chh05G012080.1	108	70	140	0	0	0	1.99381	1.44766	2.83701	0	0	0	2.06934e-16	#NAME?	down
chc02G003990.1	chh05G012050.1	267	207	262	0	0	0	3.26306	2.98319	4.33758	0	0	0	3.32363e-32	#NAME?	down
chc02G004000.1	chh05G012040.1	251	269	274	0	0	0	2.64001	3.24111	3.20779	0	0	0	3.5907e-34	#NAME?	down
chc02G004020.1	chh05G012020.1	1023	1043	1079	7	3	10	5.40162	6.26717	6.34881	0.10625	0.035886	0.165361	1.4852e-69	-7.16063	down
chc02G004030.1	chh05G012010.1	119	89	129	0	0	0	1.27174	1.07811	1.62136	0	0	0	1.79873e-19	#NAME?	down
chc02G004040.1	chh05G012000.1	2128	1981	2121	0	0	0	16.0466	16.9603	17.6691	0	0	0	3.77089e-119	#NAME?	down
chc02G004070.1	chh05G011970.1	250	364	369	84	64	58	2.60048	3.60964	3.8295	1.05505	0.924604	0.808784	1.39569e-07	-2.12042	down
chc02G004120.1	chh05G011910.1	1246	1153	1168	0	0	0	5.20443	5.37566	5.42457	0	0	0	7.3777e-93	#NAME?	down
chc02G004140.1	chh05G011900.1	3384	3267	3186	0	0	0	47.4415	52.2935	49.6699	0	0	0	1.66904e-138	#NAME?	down
chc02G004150.1	chh05G011890.1	344	327	366	6	2	4	5.60982	6.06167	6.65335	0.182464	0.052334	0.133108	4.3347e-32	-6.31218	down
chc02G004160.1	chh05G011880.1	27	35	28	16	0	9	0.24559	0.356935	0.278915	0.194655	0	0.110593	0.0096462	-1.77132	down
chc02G004170.1	chh05G011870.1	1552	1483	1396	7	4	4	12.1317	12.8467	11.5825	0.086359	0.053348	0.057034	7.63972e-88	-8.06691	down
chc02G004180.1	chh05G011860.1	2021	911	1223	0	0	0	30.5211	15.7125	20.5477	0	0	0	6.28213e-31	#NAME?	down
chc02G004190.1	chh05G011850.1	355	232	347	0	0	0	2.58409	1.80646	2.84142	0	0	0	1.89415e-38	#NAME?	down
chc02G004200.1	chh05G011840.1	18	17	23	2	6	3	0.110299	0.121184	0.163692	0.014664	0.070732	0.023926	0.000709735	-2.19961	down
chc02G004210.1	chh05G011830.1	492	408	466	10	19	18	8.6971	8.26925	9.15686	0.081639	0.177114	0.16473	6.33633e-29	-4.67267	down
chc02G004350.1	chh05G011770.1	2306	26264	3625	2	0	1	13.9511	181.503	24.3983	0.120502	0	0.023491	0.00094246	-13.3647	down
chc02G004370.1	chh05G011750.1	142	207	130	0	0	0	0.736776	1.30557	0.849214	0	0	0	1.60361e-21	#NAME?	down
chc02G004380.1	chh05G011740.1	631	693	599	0	0	0	1.78316	2.2658	1.89738	0	0	0	4.01065e-65	#NAME?	down
chc02G004390.1	chh05G011730.1	69	65	77	0	0	0	0.459812	1.2812	0.568229	0	0	0	2.20991e-15	#NAME?	down
chc02G004400.1	chh05G011720.1	315	360	292	0	0	0	6.59191	8.59306	6.79277	0	0	0	1.23335e-39	#NAME?	down
chc02G004410.1	chh05G011710.1	27	27	23	0	0	0	0.600951	0.680038	0.564557	0	0	0	4.70511e-11	#NAME?	down
chc02G004420.1	chh05G011700.1	1363	994	1099	358	214	236	8.03436	6.69204	7.20245	2.66598	1.81893	1.95167	2.91042e-12	-1.94548	down
chc02G004430.1	chh05G011690.1	1034	865	954	4	4	5	7.35924	6.96107	7.58602	0.061077	0.077256	0.082912	1.93635e-69	-7.61126	down
chc02G004440.1	chh05G011680.1	1886	1352	1450	0	0	0	8.19075	6.70491	7.00438	0	0	0	1.37552e-105	#NAME?	down
chc02G004450.1	chh05G011670.1	1617	1636	1283	4	1	3	35.6727	41.2088	31.4728	0.028695	0.006962	0.019957	2.30277e-94	-9.02748	down
chc02G004460.1	chh05G011650.1	639	447	512	45	36	44	4.40679	3.54797	4.22835	0.408502	0.367935	0.444736	6.78389e-22	-3.5111	down
chc02G004480.1	chh05G011640.1	289	351	194	51	28	43	8.13748	11.2814	6.05831	0.408419	0.260919	0.383156	9.28989e-08	-2.63423	down
chc02G004490.1	chh05G011630.1	149	116	131	8	3	13	1.00052	0.892426	0.981312	0.059004	0.024294	0.107276	7.0977e-11	-3.89901	down
chc02G004510.1	chh05G011610.1	26	23	14	312	188	264	0.266319	0.270311	0.153658	1.89465	1.3064	1.78066	2.72272e-16	3.75517	up
chc02G004520.1	chh05G011600.1	272	281	292	0	0	0	14.0059	16.5362	16.7279	0	0	0	8.6536e-36	#NAME?	down
chc02G004530.1	chh05G011590.1	3852	3406	3612	0	0	0	47.4689	46.7016	48.7365	0	0	0	3.65334e-142	#NAME?	down
chc02G004540.1	chh05G011580.1	0	0	0	14	14	16	0	0	0	0.095554	0.109878	0.125114	6.04682e-11	Inf	up
chc02G004550.1	chh05G011570.1	1628	1496	1510	1	1	1	14.6918	15.4191	15.1527	0.005973	0.002572	0.00207	1.29666e-100	-10.4291	down
chc02G004560.1	chh05G011560.1	193	180	237	31	27	13	2.63489	2.69075	3.41324	2.07324	2.05897	0.977845	1.24849e-09	-2.9519	down
chc02G004620.1	chh05G011510.1	175	219	263	567	493	672	1.48005	2.47166	2.3486	5.86001	5.8198	7.71951	2.73452e-07	1.54235	up
chc02G004630.1	chh05G011500.1	554	541	460	0	0	0	7.20792	8.04356	6.66231	0	0	0	2.75421e-56	#NAME?	down
chc02G004640.1	chh05G011490.1	3096	2983	2990	1	0	1	63.4179	69.77	68.1222	0.007978	0	0.007145	5.25387e-132	-12.0436	down
chc02G004670.1	chh05G011460.1	269	341	300	61	42	39	4.33854	6.22185	5.34802	0.441724	0.34363	0.317191	5.92342e-10	-2.54301	down
chc02G004690.1	chh05G011440.1	108	126	89	4	0	0	1.76389	2.66565	1.88399	0.034051	0	0	1.69713e-15	-6.2995	down
chc02G004700.1	chh05G011430.1	1728	1700	1814	5	2	2	13.6499	19.5184	19.7228	0.055543	0.015135	0.019819	3.0193e-100	-9.06598	down
chc02G004710.1	chh05G011420.1	2457	2314	2553	6	6	5	12.0861	12.9985	13.966	0.110448	0.118805	0.09589	4.02826e-109	-8.58986	down
chc02G004720.1	chh05G011410.1	0	0	0	95	111	63	0	0	0	2.7399	3.64091	1.99901	8.64072e-19	Inf	up
chc02G004730.1	chh05G011400.1	1176	815	958	6	1	7	14.3009	11.3131	12.9545	0.19085	0.015058	0.233832	4.17293e-70	-7.5869	down
chc02G004750.1	chh05G011380.1	6569	4414	5247	0	0	0	52.6177	40.3879	42.7523	0	0	0	3.464e-154	#NAME?	down
chc02G004780.1	chh05G011360.1	741	436	534	17	12	28	6.40518	4.1197	4.82893	0.243275	0.193688	0.444694	1.99721e-33	-4.73729	down
chc02G004800.1	chh05G011340.1	499	468	509	4	0	3	2.95763	3.27762	3.53867	0.029483	0	0.02234	7.75623e-47	-7.62645	down
chc02G004820.1	chh05G011320.1	184	150	170	0	0	0	2.8856	2.67863	2.95023	0	0	0	1.01206e-24	#NAME?	down
chc02G004830.1	chh05G011300.1	1032	850	999	2	1	1	15.3168	14.2507	16.2861	0.020327	0.00671	0.003869	2.05622e-77	-9.35654	down
chc02G004850.1	chh05G011280.1	560	562	576	33	18	24	9.75843	11.1958	11.1812	0.160134	0.098585	0.131163	5.02036e-30	-4.36451	down
chc02G004860.1	chh05G011270.1	390	296	291	125	93	86	8.39918	6.75871	6.58135	1.27527	1.09004	0.97713	3.86504e-05	-1.52395	down
chc02G004870.1	chh05G011260.1	3148	2641	3030	0	0	0	33.9283	32.5131	36.3328	0	0	0	3.29799e-134	#NAME?	down
chc02G004880.1	chh05G011250.1	170	129	147	490	423	457	1.33611	1.15738	1.28109	4.25661	4.19963	4.42341	4.77384e-08	1.78331	up
chc02G004890.1	chh05G011240.1	351	293	179	0	0	0	3.82569	3.6412	2.15719	0	0	0	3.60999e-29	#NAME?	down
chc02G004900.1	chh05G011230.1	413	421	460	0	0	1	6.39655	7.63646	8.20418	0	0	0.019073	7.79532e-48	-10.1765	down
chc02G004910.1	chh05G011220.1	147	149	130	0	0	0	2.11141	2.44978	2.07658	0	0	0	2.71785e-22	#NAME?	down
chc02G004920.1	chh05G011210.1	273	250	219	0	0	1	1.54954	1.6207	1.38246	0	0	0.007993	4.85984e-31	-9.36569	down
chc02G004930.1	chh05G011200.1	112	102	80	0	0	0	0.840301	0.872386	0.664762	0	0	0	4.41615e-18	#NAME?	down
chc02G004940.1	chh05G011190.1	271	269	363	0	5	9	4.1504	4.71496	6.19623	0	0.020324	0.034112	1.66064e-27	-5.81335	down
chc02G004950.1	chh05G011180.1	437	268	325	1	3	3	2.93104	2.04451	2.43585	0.000401	0.027947	0.028289	1.48655e-34	-6.98927	down
chc02G004970.1	chh05G011160.1	139	321	226	0	0	0	1.92538	5.09971	3.48152	0	0	0	2.62812e-13	#NAME?	down
chc02G004990.1	chh05G011140.1	251	259	264	71	32	56	2.05334	2.42111	2.3969	1.757	0.899	1.54934	4.02411e-07	-2.15333	down
chc02G005010.1	chh05G011120.1	229	361	289	0	0	0	1.10726	2.00994	1.52502	0	0	0	1.0628e-27	#NAME?	down
chc02G005030.1	chh05G011110.1	590	623	594	0	0	0	6.3755	7.68759	7.15803	0	0	0	1.64948e-62	#NAME?	down
chc02G005050.1	chh05G011090.1	3100	2790	2785	0	0	0	21.208	21.7987	21.196	0	0	0	1.49384e-133	#NAME?	down
chc02G005070.1	chh05G011070.1	253	322	230	0	0	0	4.65702	6.77533	4.71658	0	0	0	1.53083e-34	#NAME?	down
chc02G005090.1	chh05G011050.1	1151	1176	1263	0	0	0	9.23493	10.7815	11.2788	0	0	0	3.01299e-93	#NAME?	down
chc02G005110.1	chh05G011040.1	307	257	283	0	0	0	1.9622	2.14851	2.16367	0	0	0	9.21664e-36	#NAME?	down
chc02G005130.1	chh05G011010.1	5103	6397	5607	0	0	0	27.5701	39.7075	33.7403	0	0	0	5.19166e-108	#NAME?	down
chc02G005220.1	chh05G010870.1	1126	1150	1100	15	18	13	7.72134	9.2433	9.03205	0.151768	0.221416	0.152107	1.21669e-61	-6.02974	down
chc02G005260.1	chh05G010820.1	649	468	489	0	0	0	5.43166	4.49154	4.60296	0	0	0	2.06343e-57	#NAME?	down
chc02G005270.1	chh05G010810.1	177	123	185	0	0	0	4.25092	3.25215	4.7293	0	0	0	4.11411e-24	#NAME?	down
chc02G005310.1	chh05G010780.1	837	959	330	0	0	0	3.67832	3.86645	2.37593	0	0	0	2.93532e-15	#NAME?	down
chc02G005320.1	chh05G010770.1	1029	1075	1002	2	1	4	4.97412	6.1379	5.14176	0.011306	0.005914	0.028875	5.88423e-78	-8.64933	down
chc02G005350.1	chh05G010760.1	17	39	27	0	0	0	0.235673	0.662258	0.451489	0	0	0	1.22532e-07	#NAME?	down
chc02G005370.1	chh05G010740.1	522	461	471	0	0	0	10.8673	10.9459	10.902	0	0	0	1.25186e-53	#NAME?	down
chc02G005380.1	chh05G010710.1	326	468	468	27	31	33	3.09877	5.83328	4.74932	0.144679	0.191515	0.197148	5.52887e-15	-3.64197	down
chc02G005400.1	chh05G010690.1	499	424	426	0	0	0	4.7413	4.57166	4.43415	0	0	0	9.61475e-51	#NAME?	down
chc02G005410.1	chh05G010680.1	5582	3095	3686	0	0	0	31.3596	19.8577	23.0352	0	0	0	4.58589e-67	#NAME?	down
chc02G005420.1	chh05G010670.1	170	110	192	0	0	0	1.55667	1.1525	1.95672	0	0	0	1.05187e-23	#NAME?	down
chc02G005430.1	chh05G010650.1	525	598	562	0	0	0	5.56435	7.2431	6.6292	0	0	0	1.13182e-59	#NAME?	down
chc02G005440.1	chh05G010640.1	292	260	293	0	0	0	4.71886	4.78118	5.25424	0	0	0	9.82156e-36	#NAME?	down
chc02G005450.1	chh05G010630.1	8	1211	961	12	0	85	0.078862	14.4077	11.1301	0.094793	0	0.776926	0.0165848	-4.40373	down
chc02G005470.1	chh05G010600.1	3626	3343	3335	23	8	21	29.0946	30.6388	29.7687	0.418828	0.155585	0.42023	1.96927e-105	-7.50029	down
chc02G005480.1	chh05G010590.1	5012	3194	4252	0	0	0	33.2432	24.0407	31.6111	0	0	0	1.30585e-122	#NAME?	down
chc02G005490.1	chh05G010580.1	1022	796	1004	101	69	56	11.987	10.2547	13.1282	0.590569	0.460714	0.359871	2.37677e-28	-3.49265	down
chc02G005500.1	chh05G010570.1	255	160	176	0	0	0	2.4007	1.69371	1.74226	0	0	0	2.01803e-27	#NAME?	down
chc02G005510.1	chh05G010560.1	2823	2018	2200	0	0	0	23.3806	19.3177	19.9646	0	0	0	1.53564e-124	#NAME?	down
chc02G005520.1	chh05G010550.1	294	251	192	2	12	6	3.46202	3.37581	2.51868	0.021452	0.14227	0.069685	1.22228e-20	-4.97426	down
chc02G005530.1	chh05G010540.1	37	30	39	0	0	0	0.480757	0.448904	0.565979	0	0	0	6.3073e-12	#NAME?	down
chc02G005540.1	chh05G010530.1	120	118	120	0	0	0	4.20655	4.72137	4.67164	0	0	0	3.71558e-20	#NAME?	down
chc02G005550.1	chh05G010520.1	264	198	230	9	5	3	3.66767	3.13658	3.52017	0.436795	0.267548	0.130262	2.25485e-20	-5.20557	down
chc02G005560.1	chh05G010510.1	7	2	3	36	22	45	0.1112	0.034943	0.037137	0.217392	0.153952	0.303876	2.5511e-06	3.29531	up
chc02G005570.1	chh05G010500.1	4582	3634	3629	0	0	0	68.4437	61.9979	60.295	0	0	0	4.14441e-145	#NAME?	down
chc02G005580.1	chh05G010490.1	258	194	282	0	0	0	2.45756	2.13262	2.98876	0	0	0	3.70906e-32	#NAME?	down
chc02G005590.1	chh05G010480.1	628	835	961	393	350	349	5.63369	8.60985	9.58396	2.47656	2.51749	2.44405	0.00184185	-1.00796	down
chc02G005600.1	chh05G010470.1	1372	1175	1253	0	0	0	8.99174	8.83116	9.13592	0	0	0	8.70342e-96	#NAME?	down
chc02G005610.1	chh05G010460.1	753	691	729	14	0	0	16.5434	17.3385	17.8061	0.11286	0	0	2.59543e-57	-7.23859	down
chc02G005620.1	chh05G010450.1	784	858	796	157	95	112	4.06456	5.18313	4.65067	2.66609	1.83466	2.10575	3.48569e-17	-2.60582	down
chc02G005630.1	chh05G010440.1	1910	1746	1854	0	0	0	19.9387	20.8179	21.5295	0	0	0	2.13452e-113	#NAME?	down
chc02G005640.1	chh05G010430.1	1465	908	1313	7	0	0	6.8582	4.81421	6.99334	0.061565	0	0	1.01541e-66	-8.99036	down
chc02G005650.1	chh05G010420.1	1744	1143	1236	0	0	0	15.8426	11.8579	12.4873	0	0	0	1.95478e-99	#NAME?	down
chc02G005670.1	chh05G010400.1	1217	862	907	0	0	0	17.6266	14.2507	14.6169	0	0	0	2.13508e-84	#NAME?	down
chc02G005680.1	chh05G010390.1	188	136	126	0	0	0	2.02466	1.66048	1.29768	0	0	0	5.69534e-23	#NAME?	down
chc02G005690.1	chh05G010380.1	6450	6598	4977	0	0	0	104.003	121.517	89.2541	0	0	0	6.29615e-149	#NAME?	down
chc02G005700.1	chh05G010370.1	3340	3474	2545	83	47	70	30.0873	35.5007	26.9042	0.67979	0.443382	0.636039	2.4753e-59	-5.40548	down
chc02G005710.1	chh05G010360.1	107	111	153	3	5	2	1.58797	1.7657	2.54	0.02504	0.057199	0.013927	4.75607e-14	-5.03747	down
chc02G005720.1	chh05G010350.1	357	446	392	0	0	0	5.95434	8.50286	7.26483	0	0	0	1.39503e-46	#NAME?	down
chc02G005730.1	chh05G010340.1	505	520	530	5	0	2	7.56225	8.90574	8.83655	0.033066	0	0.01642	7.5895e-49	-7.7227	down
chc02G005740.1	chh05G010330.1	487	382	455	27	50	32	8.57372	7.65179	8.84382	0.262381	0.551874	0.34779	4.11628e-19	-3.41058	down
chc02G005750.1	chh05G010320.1	4233	4129	4279	90	61	112	61.6087	68.6481	69.2822	0.437543	0.339852	0.606425	2.77851e-74	-5.43852	down
chc02G005760.1	chh05G010310.1	774	518	649	0	0	0	9.82729	7.51252	9.17788	0	0	0	2.91499e-65	#NAME?	down
chc02G005780.1	chh05G010290.1	90	76	91	6	3	9	1.31003	1.27036	1.46653	0.065734	0.031508	0.108694	1.36764e-08	-3.69028	down
chc02G005820.1	chh05G010260.1	552	491	464	3	0	0	5.14844	5.22814	4.81753	0.009435	0	0	4.5928e-51	-8.9296	down
chc02G005830.1	chh05G010250.1	125	143	140	1	3	0	7.47413	9.77376	9.32362	0.014835	0.035797	0	4.44395e-18	-6.46111	down
chc02G005840.1	chh05G010240.1	309	369	335	0	0	0	10.893	14.8808	13.1415	0	0	0	4.1775e-41	#NAME?	down
chc02G005850.1	chh05G010230.1	2201	1589	1766	0	0	0	14.0811	11.599	12.5672	0	0	0	1.21352e-113	#NAME?	down
chc02G005860.1	chh05G010220.1	165	216	97	0	0	0	2.07033	3.09295	1.34405	0	0	0	1.07301e-14	#NAME?	down
chc02G005870.1	chh05G010210.1	155	122	112	0	5	5	4.14178	3.73357	3.34216	0	0.029605	0.02946	1.69402e-14	-5.05104	down
chc02G005890.1	chh05G010190.1	23	60	30	0	0	0	0.225674	0.684717	0.326477	0	0	0	3.98557e-06	#NAME?	down
chc02G005900.1	chh05G010180.1	1548	1755	1751	0	0	0	34.7553	44.9954	43.7279	0	0	0	1.94623e-109	#NAME?	down
chc02G005950.1	chh05G010140.1	5510	3767	4342	0	0	0	42.3837	32.5532	36.4936	0	0	0	1.66499e-149	#NAME?	down
chc02G005960.1	chh05G010130.1	2705	2297	2069	0	0	0	28.6115	27.7994	24.4464	0	0	0	8.81651e-125	#NAME?	down
chc02G005970.1	chh05G010100.1	3485	2885	3047	2	7	6	15.4145	14.6471	15.1149	0.02667	0.182578	0.156697	1.01078e-120	-9.08774	down
chc02G006010.1	chh05G010060.1	1280	797	943	63	46	59	14.2524	10.1522	11.6669	1.00808	0.849232	1.05757	1.92364e-35	-4.00164	down
chc02G006030.1	chh05G010040.1	3164	1908	2665	176	228	185	31.4353	21.5136	29.6998	1.67352	2.47775	1.95281	1.33814e-27	-3.52937	down
chc02G006040.1	chh05G010020.1	648	505	444	0	0	0	10.0675	8.94808	7.66386	0	0	0	3.44181e-57	#NAME?	down
chc02G006090.1	chh05G009950.1	199	194	225	0	0	0	1.94803	2.17159	2.44621	0	0	0	1.87845e-28	#NAME?	down
chc02G006100.1	chh05G009940.1	597	424	546	0	0	0	6.17264	4.9898	6.30783	0	0	0	1.72224e-56	#NAME?	down
chc02G006160.1	chh05G009890.1	2382	2046	2225	0	0	0	30.4183	29.8398	31.6001	0	0	0	4.24431e-122	#NAME?	down
chc02G006210.1	chh05G009850.1	960	773	790	0	0	0	8.07637	7.11264	7.23421	0	0	0	8.02872e-77	#NAME?	down
chc02G006230.1	chh05G009840.1	7882	6881	7393	1	0	0	92.245	59.3273	71.0319	0.000421	0	0	2.37751e-158	-14.3941	down
chc02G006240.1	chh05G009830.1	64	46	96	4	2	0	1.40523	1.16499	2.37608	0.054459	0.020846	0	1.26975e-08	-4.98387	down
chc02G006250.1	chh05G009820.1	2386	2073	1968	16	6	14	10.1278	10.0522	9.29206	0.078118	0.032182	0.080868	4.63989e-93	-7.34511	down
chc02G006270.1	chh05G009810.1	3104	2439	2770	91	33	74	57.7873	51.954	57.9735	1.83954	0.768957	1.66608	9.57156e-68	-5.2578	down
chc02G006280.1	chh05G009800.1	119	107	113	1	0	0	1.07038	1.05711	1.14876	0.005769	0	0	2.4474e-18	-8.36476	down
chc02G006300.1	chh05G009790.1	394	416	436	0	0	0	2.8188	3.22246	3.58268	0	0	0	5.35074e-48	#NAME?	down
chc02G006320.1	chh05G009770.1	21	56	49	0	0	0	0.595992	1.83925	1.57596	0	0	0	8.42143e-08	#NAME?	down
chc02G006350.1	chh05G009760.1	9716	5713	7104	0	0	0	61.6325	41.3898	50.1281	0	0	0	8.53903e-101	#NAME?	down
chc02G006360.1	chh05G009750.1	196	239	280	0	0	0	2.75233	4.11596	4.16175	0	0	0	1.08347e-31	#NAME?	down
chc02G006380.1	chh05G009730.1	3770	3235	3296	0	0	0	63.2491	62.1784	61.7501	0	0	0	3.35305e-140	#NAME?	down
chc02G006390.1	chh05G009720.1	557	519	564	0	0	0	3.8181	4.01896	4.42586	0	0	0	1.81178e-58	#NAME?	down
chc02G006400.1	chh05G009710.1	1848	1581	1610	0	0	0	11.976	11.6562	11.6058	0	0	0	4.0744e-109	#NAME?	down
chc02G006430.1	chh05G009680.1	881	736	851	0	0	0	7.10061	6.86905	7.72423	0	0	0	6.64044e-76	#NAME?	down
chc02G006450.1	chh05G009660.1	680	829	698	0	0	0	4.29229	5.98194	4.90501	0	0	0	3.9018e-71	#NAME?	down
chc02G006460.1	chh05G009650.1	990	766	835	0	0	0	10.3939	9.61467	10.1626	0	0	0	5.22285e-78	#NAME?	down
chc02G006470.1	chh05G009640.1	1660	1563	1389	0	0	0	13.2945	14.2982	12.375	0	0	0	5.89743e-105	#NAME?	down
chc02G006480.1	chh05G009620.1	27639	23190	23631	0	0	0	165.88	159.188	157.781	0	0	0	1.81068e-165	#NAME?	down
chc02G006500.1	chh05G009600.1	4502	4494	4352	0	0	0	87.2857	99.5231	93.8474	0	0	0	6.29615e-149	#NAME?	down
chc02G006510.1	chh05G009590.1	1241	1164	1464	0	0	2	21.6775	23.3914	27.759	0	0	0.031292	1.54569e-93	-10.7558	down
chc02G006520.1	chh05G009580.1	2857	2806	2776	0	0	0	30.6385	34.3648	33.1154	0	0	0	1.85186e-132	#NAME?	down
chc02G006530.1	chh05G009570.1	1858	1883	1856	0	0	0	7.32087	8.29218	8.06569	0	0	0	3.50018e-114	#NAME?	down
chc02G006540.1	chh05G009560.1	1981	2338	1898	0	0	0	60.0527	79.6143	64.581	0	0	0	2.08943e-104	#NAME?	down
chc02G006550.1	chh05G009550.1	130	151	167	0	0	0	0.999573	1.32556	1.43157	0	0	0	5.05683e-23	#NAME?	down
chc02G006590.1	chh05G009510.1	22	36	33	3	6	1	0.153347	0.284716	0.259621	0.017992	0.041752	0.002494	1.55939e-05	-3.00915	down
chc02G006630.1	chh05G009460.1	596	554	507	0	0	4	5.36707	5.65293	5.11864	0	0	0.371266	8.37871e-54	-8.52619	down
chc02G006640.1	chh05G009450.1	99	56	78	3	0	3	2.7004	1.7386	2.36129	0.156244	0	0.168836	1.21311e-11	-5.15933	down
chc02G006670.1	chh05G009420.1	322	388	291	0	0	0	1.86382	2.56226	1.87313	0	0	0	1.05736e-40	#NAME?	down
chc02G006680.1	chh05G009410.1	1487	2147	1498	0	0	0	8.74693	14.4969	10.3423	0	0	0	8.05932e-44	#NAME?	down
chc02G006690.1	chh05G009400.1	2366	2320	2254	0	0	0	14.6337	16.3861	15.5087	0	0	0	4.78684e-124	#NAME?	down
chc02G006710.1	chh05G009380.1	298	464	415	1	5	2	2.90059	5.16731	4.50047	7.9e-05	0.029711	0.010808	7.91302e-25	-6.99881	down
chc02G006720.1	chh05G009360.1	1316	895	840	0	0	1	10.6506	8.54759	7.93714	0	0	0.000184	1.88801e-78	-11.3932	down
chc02G006730.1	chh05G009350.1	1644	1395	1626	1	0	0	11.8779	11.5119	13.0611	0.014069	0	0	1.00102e-103	-12.1467	down
chc02G006740.1	chh05G009340.1	615	434	472	0	1	0	2.77119	2.23417	2.43452	0	0.004736	0	1.10557e-53	-10.2854	down
chc02G006750.1	chh05G009320.1	2908	2366	2963	0	0	0	43.831	38.9913	49.2877	0	0	0	2.02548e-131	#NAME?	down
chc02G006780.1	chh05G009280.1	100	144	110	0	0	0	0.819851	1.36094	0.983387	0	0	0	4.56823e-20	#NAME?	down
chc02G006790.1	chh05G009270.1	1026	834	788	37	27	53	5.64125	5.1497	4.91976	0.078438	0.065015	0.126016	1.94974e-37	-4.33924	down
chc02G006800.1	chh05G009260.1	34	30	26	0	0	0	0.216919	0.218286	0.184109	0	0	0	1.91727e-11	#NAME?	down
chc02G006850.1	chh05G009220.1	2247	1832	1962	9	7	57	10.1976	9.69304	10.0181	0.149304	0.116876	1.05494	9.23284e-78	-6.20392	down
chc02G006860.1	chh05G009210.1	82	73	102	0	0	0	1.11507	1.13872	1.55645	0	0	0	6.70026e-17	#NAME?	down
chc02G006880.1	chh05G009180.1	924	807	780	0	0	4	6.68916	6.67277	6.28302	0	0	0.013935	2.962e-71	-9.12413	down
chc02G006890.1	chh05G009170.1	115	120	101	17	0	0	1.09929	1.36992	1.09043	0.874724	0	0	6.4598e-11	-4.26689	down
chc02G006900.1	chh05G009150.1	902	707	818	12	13	9	9.65952	8.64736	9.74003	0.161534	0.205171	0.13827	1.96016e-52	-5.98613	down
chc02G006920.1	chh05G009140.1	974	860	924	4	1	11	3.89611	3.92916	4.1105	0.052891	0.014518	0.154336	4.26646e-66	-7.28542	down
chc02G006930.1	chh05G009130.1	1069	775	941	0	0	0	5.67621	4.58165	5.63126	0	0	0	2.82346e-81	#NAME?	down
chc02G006980.1	chh05G009080.1	10949	11537	9478	5	6	1	133.436	160.592	128.492	0.063204	0.099018	0.00665	3.97018e-152	-11.209	down
chc02G006990.1	chh05G009070.1	178	243	180	0	0	0	1.05865	1.64635	1.19088	0	0	0	5.96946e-28	#NAME?	down
chc02G007000.1	chh05G009050.1	563	476	612	0	0	0	4.30918	4.13819	5.29019	0	0	0	9.99924e-59	#NAME?	down
chc02G007010.1	chh05G009040.1	839	507	492	0	0	0	8.41926	4.9051	5.04385	0	0	0	6.83325e-45	#NAME?	down
chc02G007030.1	chh05G009020.1	948	583	725	0	0	0	9.13826	6.4113	7.77045	0	0	0	1.054e-71	#NAME?	down
chc02G007070.1	chh05G008980.1	33	35	50	8	11	3	0.266631	0.328638	0.453268	0.107541	0.177501	0.046433	0.000558961	-2.25647	down
chc02G007080.1	chh05G008970.1	53	41	62	0	0	0	0.183981	0.16096	0.238156	0	0	0	1.49422e-13	#NAME?	down
chc02G007090.1	chh05G008960.1	42	37	29	0	0	0	0.334334	0.329686	0.255928	0	0	0	5.36142e-12	#NAME?	down
chc02G007100.1	chh05G008950.1	322	257	262	9	10	24	3.16608	2.8814	2.86892	0.026453	0.031113	0.078025	5.59298e-18	-4.11603	down
chc02G007110.1	chh05G008940.1	277	106	126	0	0	0	3.14614	1.28696	1.65235	0	0	0	6.55747e-12	#NAME?	down
chc02G007120.1	chh05G008930.1	272	420	389	20	4	14	5.25398	9.04238	8.39743	0.148059	0.033072	0.118641	7.58459e-17	-4.73528	down
chc02G007130.1	chh05G008920.1	1760	1546	1453	0	0	0	9.80085	10.0848	9.3838	0	0	0	2.10082e-106	#NAME?	down
chc02G007140.1	chh05G008910.1	3986	3009	3698	1	2	1	37.207	32.0727	38.3958	0.006551	0.013209	0.004386	1.47445e-135	-11.1871	down
chc02G007150.1	chh05G008900.1	2080	1753	1858	0	0	0	13.5256	12.6286	13.4642	0	0	0	7.29958e-115	#NAME?	down
chc02G007160.1	chh05G008890.1	1843	1859	2003	13	18	9	12.8158	14.7577	15.494	0.076938	0.116966	0.057067	2.72988e-86	-6.98316	down
chc02G007170.1	chh05G008870.1	629	606	539	0	0	0	2.92389	3.21686	2.78393	0	0	0	1.1835e-61	#NAME?	down
chc02G007190.1	chh05G008860.1	5	28	27	1671	208	1477	0.105781	0.832016	0.76513	16.9011	2.39535	16.6145	6.77655e-05	5.8682	up
chc02G007230.1	chh05G008810.1	3412	1645	2483	0	0	0	55.4246	30.4581	44.8233	0	0	0	9.36086e-45	#NAME?	down
chc02G007240.1	chh05G008800.1	912	877	752	0	0	0	11.8707	13.0001	10.8537	0	0	0	3.18371e-77	#NAME?	down
chc02G007250.1	chh05G008790.1	1603	1405	1375	0	0	0	21.2891	20.9621	18.0424	0	0	0	1.60946e-102	#NAME?	down
chc02G007260.1	chh05G008760.1	124	72	59	0	0	0	1.01532	0.601622	0.513143	0	0	0	8.82733e-17	#NAME?	down
chc02G007270.1	chh05G008750.1	9771	8862	9283	6	1	4	42.1154	43.6276	44.8013	0.189613	0.031476	0.123906	3.94401e-151	-11.1996	down
chc02G007280.1	chh05G008740.1	309	128	165	2	0	2	2.55926	1.22001	1.55916	0.011353	0	0.010637	3.58748e-13	-7.0971	down
chc02G007290.1	chh05G008730.1	152	230	203	36	20	34	1.04191	1.96593	1.80781	0.187568	0.11937	0.197386	9.18221e-08	-2.57492	down
chc02G007310.1	chh05G008720.1	337	330	280	0	0	0	4.50416	5.05645	4.1871	0	0	0	6.17581e-39	#NAME?	down
chc02G007320.1	chh05G008710.1	3212	2237	2758	0	0	0	11.9202	9.23825	11.2168	0	0	0	3.43402e-131	#NAME?	down
chc02G007330.1	chh05G008690.1	0	0	0	262	183	279	0	0	0	1.71188	1.36252	2.02787	1.14506e-35	Inf	up
chc02G007360.1	chh05G008680.1	1891	1676	1724	0	0	0	10.3908	11.6533	9.99142	0	0	0	1.89736e-111	#NAME?	down
chc02G007370.1	chh05G008670.1	989	732	1056	1	1	4	5.73499	4.8109	6.82187	0.001888	0.003535	0.033187	8.81797e-69	-8.68684	down
chc02G007380.1	chh05G008660.1	534	508	454	0	0	0	5.88624	6.39823	5.57325	0	0	0	9.44296e-55	#NAME?	down
chc02G007390.1	chh05G008650.1	668	626	671	0	0	0	14.1023	15.0889	15.7645	0	0	0	5.4376e-66	#NAME?	down
chc02G007420.1	chh05G008620.1	890	549	769	0	0	0	13.7828	9.77606	13.4098	0	0	0	1.46439e-69	#NAME?	down
chc02G007430.1	chh05G008610.1	43	31	29	0	0	0	0.258943	0.211591	0.188876	0	0	0	7.49993e-12	#NAME?	down
chc02G007450.1	chh05G008590.1	268	284	280	0	0	1	4.15174	5.01548	4.80464	0	0	0.010799	5.50839e-34	-9.53911	down
chc02G007470.1	chh05G008580.1	672	451	526	9	13	29	5.15873	3.94477	4.96553	0.092976	0.150255	0.333614	1.21784e-33	-4.82972	down
chc02G007490.1	chh05G008560.1	302	174	235	0	0	0	4.06127	2.65945	3.50177	0	0	0	2.76893e-31	#NAME?	down
chc02G007510.1	chh05G008550.1	615	452	400	0	0	0	2.59713	2.24177	1.96993	0	0	0	8.66847e-54	#NAME?	down
chc02G007530.1	chh05G008540.1	292	367	304	0	0	0	6.55366	9.41043	7.58922	0	0	0	1.44725e-39	#NAME?	down
chc02G007540.1	chh05G008530.1	535	563	475	0	0	0	7.1838	8.41476	7.05096	0	0	0	8.44933e-57	#NAME?	down
chc02G007550.1	chh05G008520.1	39	44	22	0	0	0	0.286543	0.373658	0.177394	0	0	0	6.74762e-12	#NAME?	down
chc02G007560.1	chh05G008510.1	53124	41381	39783	0	0	0	792.907	705.445	661.072	0	0	0	3.4258e-154	#NAME?	down
chc02G007600.1	chh05G008470.1	217	245	239	0	0	0	0.957741	1.09012	1.03495	0	0	0	3.53137e-31	#NAME?	down
chc02G007610.1	chh05G008460.1	697	882	726	0	0	0	10.4811	14.9861	12.4707	0	0	0	1.08091e-65	#NAME?	down
[truncated: 5,508 more rows]

## Sheet: Table S22
Table S22. Genes confirmed deleted in Cucumis ×hytivus Chc subgenome and survey of their status in a diversity set of F1, S0, and other subsequent generations (S4-S13).
Chr	Start	End	Strand	ID	Depth(F1,46.97×)	Coverage(F1)	Depth(S0,48.52×)	Coverage(S0)	Depth(S4,42.65×)	Coverage(S4)	Depth(S5,42.07×)	Coverage(S5)	Depth(S6,43.32×)	Coverage(S6)	Depth(S7,45.22×)	Coverage(S7)	Depth(S8,52.85×)	Coverage(S8)	Depth(S9,45.59×)	Coverage(S9)	Depth(S10,45.42×)	Coverage(S10)	Depth(S11,45.46×)	Coverage(S11)	Depth(S12,38.74×)	Coverage(S12)	Depth(S13,51.63×)	Coverage(S13)	Depth(S14,48.62x)	Coverage(S14)
C01	12426039	12426356	+	CsaV3_1G019710	0	0	0	0	0	0	0	0	0	0	0	0	0.32	0.318612	0	0	0.35	0.350158	0	0	0	0	0	0	0	0
C02	5859042	5859230	+	CsaV3_2G009380	17.71	1	12.16	1	0.96	0.957447	0	0	0	0	0	0	0	0	0	0	0	0	0	0	0	0	0	0	0	0
C02	11504312	11516464	+	CsaV3_2G013930	0	0	9.9	1	0	0	0	0	0	0	0	0	0	0	0	0	0	0	0	0	0	0	0	0	0	0
C03	14474795	14475130	+	CsaV3_3G018760	17.34	1	0	0	0	0	0	0	0	0	0	0	0	0	0	0	0	0	0	0	0	0	0	0	0	0
C03	18189698	18189970	-	CsaV3_3G021320	13.21	1	0	0	0.16	0.161765	0	0.176471	0	0	0	0	0	0.128676	0.17	0.165441	0	0	1.14	0.415441	0	0	0	0.117647	0	0
C03	33384738	33385040	-	CsaV3_3G040730	17.103	1	0	0	0	0	0	0	0	0	0	0	0	0	0	0	0	0	0	0	0	0	0	0	0	0
C04	7786776	7787016	+	CsaV3_4G010030	15.53	1	0	0	0	0	0	0	0	0	0	0	0	0	0	0	0	0	0	0	0	0	0	0	0	0
C05	11741906	11743435	-	CsaV3_5G014680	13.4949	1	0	0	0	0	0	0	0	0	0	0	0	0	0	0	0	0	0	0	0	0	0	0	0	0
C05	21103157	21104805	+	CsaV3_5G025940	17.36	1	20.5	1	0.17	0.170414	0.01	0.0118343	0	0	0.03	0.0201183	0.35	0.32071	0.01	0.0118343	0.03	0.0142012	0.18	0.15503	0.04	0.0201183	0.07	0.0224852	0.02	0.016568
C07	7977129	7977875	-	CsaV3_7G016220	0	0	0	0	0	0	0	0	0	0	0	0	0	0	0	0	0	0	0	0	0	0	0	0	0	0
C07	15400364	15400758	+	CsaV3_7G025910	15.6621	1	16.7483	1	0.230918	0.0240683	0.294184	0.0275066	0.196122	0.0275066	0.316327	0.0275066	0.205612	0.0240683	0.230918	0.0240683	0.120204	0.0240683	0.30051	0.030945	0.360612	0.0343833	0.170816	0.0240683	0.417551	0.0275066

## Sheet: Table S23
Table S23. Genes confirmed deleted in Cucumis ×hytivus Chh subgenome and survey of their status in a diversity set of F1, S0, and subsequent generations (S4-S13).
Chr	Start	End	Strand	ID	Depth(F1,46.97×)	Coverage(F1)	Depth(S0,48.52×)	Coverage(S0)	Depth(S4,42.65×)	Coverage(S4)	Depth(S5,42.07×)	Coverage(S5)	Depth(S6,43.32×)	Coverage(S6)	Depth(S7,45.22×)	Coverage(S7)	Depth(S8,52.85×)	Coverage(S8)	Depth(S9,45.59×)	Coverage(S9)	Depth(S10,45.42×)	Coverage(S10)	Depth(S11,45.46×)	Coverage(S11)	Depth(S12,38.74×)	Coverage(S12)	Depth(S13,51.63×)	Coverage(S13)	Depth(S14,48.62x)	Coverage(S14)
H10	4367797	4373373	+	Chy10G173730	16.2537	1	15.9997	1	0.482	0.480929	0	0	0	0	0	0	0	0	0	0	0	0	0	0	0	0	0	0	0	0
H10	9623724	9623960	+	Chy10G175930	9.56	1	11.5	1	0	0	0	0	0	0	0	0	0	0	0.68	0.682203	0	0	0	0	0	0	0	0	0	0
H11	5039171	5040627	+	Chy11G190510	18.8464	1	16.8961	1	0	0	0	0	0	0	0	0	0	0	0	0	0	0	0	0	0	0	0	0	0	0
H12	8267644	8268003	-	Chy12G211850	15.02	1	11.51	1	0	0	0	0	0	0	0	0	0	0	0	0	0	0	0	0	0	0	0	0	0	0
H02	7633805	7639694	-	Chy2G033540	11.4458	1	15.609	1	0.667229	0.664737	0	0	0	0	0	0	0	0	0	0	0	0	0	0	0	0	0	0	0	0
H02	13454112	13454278	+	Chy2G038130	15.21	1	16.92	1	0	0	0	0	0	0	0	0	0	0	0	0	0	0	0	0	0	0	0	0	0	0
H02	14031848	14035586	+	Chy2G038400	18.4392	1	18.1666	1	0	0	0	0	0	0	0	0	0	0	0	0	0	0	0	0	0	0	0	0	0	0
H02	19485856	19504228	+	Chy2G040540	15.8403	1	14.553	1	1.16491	0.644657	0	0	0	0	0	0	0	0	0	0	0	0	0	0	0	0	0	0	0	0
H02	24686125	24686946	-	Chy2G043160	19.39	1	13.37	1	0.34	0.309379	0.07	0.0085262	0.08	0.0085262	0.11	0.0085262	0.14	0.0085262	0.13	0.0085262	0.08	0.0085262	0.06	0.0085262	0.05	0.0085262	0.1	0.0085262	0.17	0.0085262
H02	24686971	24687610	-	Chy2G043170	13.7171	1	20.7747	1	0	0	0	0	0	0	0.41882	0.414692	0	0	0	0	0	0	0	0	0	0	0	0	0	0
H02	25832164	25832991	+	Chy2G044270	18.0359	1	22.2188	1	0	0	0	0	0	0	0	0	0	0	0	0	0	0	0	0	0	0	0	0	0	0
H02	25832509	25832919	-	Chy2G044280	17.52	1	23.35	1	0	0	0	0	0	0	0	0	0	0	0	0	0	0	0	0	0	0	0	0	0	0
H04	1557676	1558427	-	Chy4G068960	1.15742	0.408563	3.79935	0.408563	0	0	0	0	0	0	0	0	0.150092	0.151325	1.1071	0.399312	0	0	0	0	0	0	0	0	0	0
H04	19118804	19119071	-	Chy4G079790	3.53	1	8.06	1	0	0	0	0	0.52	0.52809	0	0	0	0	0	0	0	0	0	0	0	0	0	0	0	0
H04	19131956	19132180	-	Chy4G079810	0	0	0	0	0	0	0	0	0	0	0	0	0.35	0.348214	0	0	0	0	0	0	0	0	0	0	0	0
H05	11689004	11689569	+	Chy5G098630	0	0	0	0	0	0	0	0	0	0	0	0	0	0	0	0	0	0	0	0	0.89932	0.449465	0	0	0	0
H05	14085849	14088391	-	Chy5G099890	19.2742	1	12.2803	1	0.0649351	0.0324675	0.0649351	0.0324675	0.0324675	0.0324675	0.331169	0.329521	0.0324675	0.0324675	0	0	0	0	0	0	0	0	0.0324675	0.0324675	0	0
H06	7982005	8003782	+	Chy6G115500	15.5125	1	11.2431	1	0	0	0	0	0	0	0	0	0	0	0	0	0	0	0	0	0	0	0	0	0	0
H06	8001276	8004145	-	Chy6G115510	13.8627	1	13.1862	1	0.968324	0.692737	0.205307	0.205871	0.205307	0.205871	0	0	0	0	0	0	0	0	0	0	0	0	0	0	0	0
H06	21395970	21396750	+	Chy6G123170	22.9917	1	20.6023	1	0.634043	0.634043	0	0	0	0	0	0	0.259957	0.132806	0	0	0	0	0	0	0	0	0	0	0	0
H07	5416369	5417325	+	Chy7G134350	0	0	0.481481	0.481481	0	0	0	0	0	0	0	0	0	0	0	0	0	0	0	0	0	0	0	0	0	0
H07	5482443	5482616	+	Chy7G134370	6.14	1	13.45	1	0	0	0	0	0	0	0	0	0	0	0	0	0	0	0	0	0	0	0	0	0	0
H07	15237208	15240210	-	Chy7G138580	17.4947	1	16.6616	1	0.237156	0.237037	0	0	0	0.0738669	0	0	0	0.0738669	0	0	0	0	0	0	0	0	0	0.0738669	0	0
H08	6213021	6213230	-	Chy8G148720	4.11	1	5.75	0.947368	0	0	0	0	0	0	0	0	0	0	0	0	0	0	0	0	0	0	0	0	0	0
H08	8823275	8823590	-	Chy8G149760	17.004	1	20.7207	1	0	0	0	0	0	0	0	0	0	0	0	0	0	0	0	0	0	0	0	0	0	0
H09	10868526	10869204	+	Chy9G165310	0	0	0	0	0	0	0	0	0	0	0	0	0	0	0	0	0	0	0	0	0	0	0	0	0	0
scaffold100_size32229	12293	12478	+	ChyUNG222060	0	0	0	0	0	0	0	0	0	0	0	0	0	0	0	0	0	0	0	0	0	0	0	0	0	0
scaffold100_size32229	15979	16386	-	ChyUNG222070	0	0	0	0	0	0	0.43	0.432432	0.48	0.329238	0	0	0.21	0.218673	0.22	0.223587	0	0	0	0	0	0	0	0	0	0
scaffold100_size32229	31856	32080	+	ChyUNG222080	0	0	0	0	0	0	0	0	0	0	0	0	0.43	0.428571	0	0	0	0	0	0	0	0	0	0	0	0
scaffold102_size31632	18988	19213	+	ChyUNG222140	3.94	0.68	1.79	0.626667	0.68	0.675555	2.12	0.924444	3.66	1	1.26	0.684444	3.7	0.684444	4.71	0.96	3.87	1	0.93	0.933333	0.16	0.16	2.69	0.688889	0	0
scaffold102_size31632	30306	30491	-	ChyUNG222160	0	0	0	0	0	0	0	0	0	0	0	0	0	0	0	0	0	0	0	0	0	0	0	0	0	0
scaffold107_size30709	990	1157	+	ChyUNG222380	0	0	0	0	0	0	0	0	0	0	0	0	0	0	0	0	0	0	0	0	0	0	0.76	0.760479	0	0
scaffold107_size30709	5611	5916	-	ChyUNG222400	0	0	0	0	0	0	0	0	0	0	0.46	0.377049	0.67	0.672131	0.1	0.104918	0	0	0	0	0	0	0	0	0	0
scaffold107_size30709	11870	12222	+	ChyUNG222410	0	0	0	0	0	0	0	0	0	0	0	0	0	0	0	0	0	0	0	0	0	0	0	0	0	0
scaffold107_size30709	21100	21363	+	ChyUNG222420	0	0	0	0	0	0	0	0	0	0	0	0	0	0	0	0	0	0	0	0	0	0	0	0	0	0
scaffold1115_size3714	1550	2258	-	ChyUNG222560	13.87	1	16.25	1	0	0	0	0	0	0	0	0	0	0	0	0	0	0	0	0	0	0	0	0	0	0
scaffold1115_size3714	2521	2859	-	ChyUNG222570	16.42	1	7.95	1	0.54	0.54142	0	0	0	0	0	0	0	0	0	0	0	0	0	0	0	0	0	0	0	0
scaffold115_size28371	10409	13802	-	ChyUNG222680	26.0367	1	28.786	1	0.190389	0.189248	0	0	0	0	0	0	0	0	0	0	0	0	0	0	0	0	0	0	0	0
scaffold1202_size3129	1048	1260	+	ChyUNG222830	0.37	0.372642	0	0	0	0	0	0	0	0.0518868	0	0	0	0	0	0	0	0	1.44	0.745283	0	0	0	0	0	0
scaffold1306_size2316	44	268	+	ChyUNG223220	0	0	0	0	0.5	0.495536	0.88	0.879464	0.67	0.669643	0.31	0.308036	1.96	0.700893	1.01	0.544643	0	0	0	0	0	0.209821	0	0.174107	0	0
scaffold130_size25529	11755	15148	+	ChyUNG223260	24.3799	1	22.8417	1	0.237987	0.235847	0	0	0	0	0	0	0	0	0	0	0	0	0	0	0	0	0	0	0	0
scaffold130_size25529	21492	21972	+	ChyUNG223270	24.18	1	27.2	1	0.1	0.0979167	0	0	0	0	0	0	0	0	0	0	0	0	0	0	0	0	0	0	0	0
scaffold1357_size1975	61	1060	+	ChyUNG223370	13.8307	1	17.9314	1	0.342373	0.341235	0	0	0	0	0	0	0	0	0	0	0	0	0	0	0	0	0.127394	0.131244	0	0
scaffold1399_size1723	256	1320	+	ChyUNG223480	0	0	0	0	0	0	0	0	0	0	0	0	0	0	0	0	0	0	0	0	0	0	0	0	0	0
scaffold1593_size1141	61	495	-	ChyUNG223840	0	0	0	0	0	0	0	0	0	0	0	0	0	0	0	0	0	0	0	0	0	0	0	0	0	0
scaffold1593_size1141	737	1126	-	ChyUNG223850	0	0	0	0	0	0	0	0	0	0	0	0	0	0	0	0	0	0	0	0	0	0	0	0	0	0
scaffold1598_size1128	65	715	-	ChyUNG223860	0	0	0	0	0	0	0	0	0	0	0	0	0	0	0	0	0	0	0	0	0	0	0	0	0	0
scaffold1629_size1066	42	1057	+	ChyUNG223900	0	0	1.37	0.492611	0.5	0.299507	0	0	0	0	0	0	0	0	0	0	0	0	0	0	0	0	0	0	0	0
scaffold1641_size1037	43	270	+	ChyUNG223920	0	0	0	0	0	0	0	0	0	0	0	0	0	0	0	0	0	0	0	0	0	0	0	0	0	0
scaffold1641_size1037	448	663	+	ChyUNG223930	0	0	0	0	0	0	0	0	0	0	0	0	0	0	0	0	0	0	0	0	0	0	0	0	0	0
scaffold1641_size1037	807	1034	+	ChyUNG223940	0	0	0	0	0	0	0	0	0	0	0	0	0	0	0	0	0	0	0	0	0	0	0	0	0	0
scaffold1663_size987	353	568	-	ChyUNG223970	0	0	0	0	0	0	0	0	0	0	0	0	0	0	0	0	0	0	0	0	0	0	0	0	0	0
scaffold1682_size951	59	247	-	ChyUNG224020	0	0	0	0	0	0	0	0	0	0	0	0	0	0	0	0	0	0	0	0	0	0	0	0	0	0
scaffold1711_size914	13	461	-	ChyUNG224160	0	0	0	0	0	0	0	0	0	0	0	0	0	0	0	0	0	0	0	0	0	0	0	0	0	0
scaffold1711_size914	616	866	-	ChyUNG224170	0	0	0	0	0	0	0	0	0	0	0	0	0	0	0	0	0	0	0	0	0	0	0	0	0	0
scaffold1720_size904	182	789	-	ChyUNG224180	0	0	0	0	0	0	0	0	0	0	0	0	0	0	0	0	0	0	0	0	0	0	0	0	0	0
scaffold1769_size858	480	851	+	ChyUNG224270	0	0	0	0	0	0	0	0	0	0	0	0	0	0	0	0	0	0	0	0	0	0	0	0	0	0
scaffold1791_size829	31	248	-	ChyUNG224310	0	0	0	0	0	0	0	0	0	0	0	0	0	0	0	0	0	0	0	0	0	0	0	0	0	0
scaffold1791_size829	416	803	-	ChyUNG224320	0	0	0	0	0	0	0	0	0	0	0	0	0	0	0	0	0	0	0	0	0	0	0	0	0	0
scaffold184_size19910	7411	9506	+	ChyUNG224450	19.3518	1	17.3673	1	0.269306	0.268851	0	0	0	0	0	0	0	0	0	0	0	0	0	0	0	0	0	0	0	0
scaffold185_size19910	10405	12500	-	ChyUNG224500	18.6734	1	19.6657	1	0.27651	0.271879	0	0	0	0	0	0	0	0	0	0	0	0	0	0	0	0	0	0	0	0
scaffold1867_size744	95	307	+	ChyUNG224520	0	0	0	0	0	0	0	0	0	0	0	0	0	0	0	0	0	0	0	0	0	0	0	0	0	0
scaffold1869_size743	37	709	-	ChyUNG224530	0	0	0	0	0	0	0	0	0	0	0	0	0	0	0	0	0	0	0	0	0	0	0	0	0	0
scaffold1880_size732	278	643	+	ChyUNG224560	0	0	0	0	0	0	0	0	0	0	0	0	0	0	0	0	0	0	0	0	0	0	0	0	0	0
scaffold1881_size732	211	532	+	ChyUNG224570	0	0	0	0	0	0	0	0	0	0	0	0	0	0	0	0	0	0	0	0	0	0	0	0	0	0
scaffold1893_size722	126	714	+	ChyUNG224580	0	0	0	0	0	0	0	0	0	0	0	0	0	0	0	0	0	0	0	0	0	0	0	0	0	0
scaffold1923_size696	10	654	-	ChyUNG224650	0	0	0	0	0	0	0	0	0	0	0	0	0	0	0	0	0	0	0	0	0	0	0	0	0	0
scaffold1929_size691	29	344	+	ChyUNG224660	0	0	0	0	0	0	0	0	0	0	0	0	0	0	0	0	0	0	0	0	0	0	0	0	0	0
scaffold1953_size679	73	648	-	ChyUNG224740	0	0	0	0	0.07	0.066087	0	0	0	0	0	0	0	0	0	0	0	0	0	0	0	0	0	0	0	0
scaffold1981_size660	36	523	-	ChyUNG224890	0	0	0	0	0	0	0	0	0	0	0	0	0	0	0	0	0	0	0	0	0	0	0	0	0	0
scaffold2009_size641	7	364	-	ChyUNG224920	0	0	0	0	0	0	0	0	0	0	0	0	0	0	0	0	0	0	0	0	0	0	0	0	0	0
scaffold2012_size638	53	583	-	ChyUNG224930	0	0	0	0	0	0	0	0	0	0	0	0	0	0	0	0	0	0	0	0	0	0	0	0	0	0
scaffold2022_size631	23	519	-	ChyUNG224960	0	0	0	0	0	0	0	0	0	0	0	0	0	0	0	0	0	0	0	0	0	0	0	0	0	0
scaffold2041_size618	215	508	+	ChyUNG224980	0	0	0	0	0	0	0	0	0	0	0	0	0	0	0	0	0	0	0	0	0	0	0	0	0	0
scaffold2058_size605	10	488	-	ChyUNG225000	0	0	0	0	0	0	0	0	0	0	0	0	0	0	0	0	0	0	0	0	0	0	0	0	0	0
scaffold2091_size588	66	356	+	ChyUNG225050	0	0	0	0	0	0	0	0	0	0	0	0	0	0	0	0	0	0	0	0	0	0	0	0	0	0
scaffold2112_size581	61	521	+	ChyUNG225060	0	0	0	0	0	0	0	0	0	0	0	0	0	0	0	0	0	0	0	0	0	0	0	0	0	0
scaffold2125_size573	259	471	+	ChyUNG225090	0	0	0	0	0	0	0	0	0	0	0	0	0	0	0	0	0	0	0	0	0	0	0	0	0	0
scaffold2127_size572	8	498	-	ChyUNG225100	0	0	0	0	0	0	0	0	0	0	0	0	0	0	0	0	0	0	0	0	0	0	0	0	0	0
scaffold2147_size563	178	375	-	ChyUNG225140	0	0	0	0	0	0	0	0	0	0	0	0	0	0	0	0	0	0	0	0	0	0	0	0	0	0
scaffold2156_size556	293	523	+	ChyUNG225170	0	0	0	0	0	0	0	0	0	0	0	0	0	0	0	0	0	0	0	0	0	0	0	0	0	0
scaffold2176_size547	13	547	-	ChyUNG225220	0	0	0	0	0	0	0	0	0	0	0	0	0	0	0	0	0	0	0	0	0	0	0	0	0	0
scaffold2200_size535	132	515	-	ChyUNG225250	0	0	0	0	0	0	0	0	0	0	0	0	0	0	0	0	0	0	0	0	0	0	0	0	0	0
scaffold2226_size523	197	472	-	ChyUNG225300	0	0	0	0	0	0	0	0	0	0	0	0	0	0	0	0	0	0	0	0	0	0	0	0	0	0
scaffold2269_size504	141	450	+	ChyUNG225370	0	0	0	0	0	0	0	0	0	0	0	0	0	0	0	0	0	0	0	0	0	0	0	0	0	0
scaffold2276_size501	9	410	-	ChyUNG225390	0	0	0	0	0	0	0	0	0	0	0	0	0	0	0	0	0	0	0	0	0	0	0	0	0	0
scaffold2278_size500	88	477	+	ChyUNG225400	0	0	0	0	0	0	0	0	0	0	0	0	0	0	0	0	0	0	0	0	0	0	0	0	0	0
scaffold2279_size500	19	474	-	ChyUNG225410	0	0	0	0	0	0	0	0	0	0	0	0	0	0	0	0	0	0	0	0	0	0	0	0	0	0
scaffold2282_size453	20	424	-	ChyUNG225440	0	0	0	0	0	0	0	0	0	0	0	0	0	0	0	0	0	0	0	0	0	0	0	0	0	0
scaffold2283_size363	10	312	-	ChyUNG225450	0	0	0	0	0	0	0	0	0	0	0	0	0	0	0	0	0	0	0	0	0	0	0	0	0	0
scaffold278_size14160	225	969	+	ChyUNG229170	14.1403	1	17.0824	1	0	0	0	0	0	0	0	0	0	0	0	0	0	0	0	0	0	0	0	0	0	0
scaffold304_size13344	4307	4876	-	ChyUNG229570	0.86	0.478032	0.1	0.0966608	0	0	0	0	0	0	0.08	0.0755712	0.34	0.177504	0.22	0.219684	0	0	0	0.0685413	0	0	0	0	0	0
scaffold319_size12874	509	1109	+	ChyUNG229690	13.7484	1	16.9003	1	0	0	0	0	0	0	0	0	0	0	0	0	0	0	0	0	0	0	0	0	0	0
scaffold319_size12874	8312	8568	+	ChyUNG229700	17.45	1	18.25	1	0.11	0.113281	0	0	0	0	0	0	0	0	0	0	0	0	0	0	0	0	0	0	0	0
scaffold320_size12816	12	257	-	ChyUNG229710	0	0	0	0	0	0	0	0	0	0	0	0	0	0	0	0	0	0	0	0	0	0	0	0	0	0
scaffold333_size12419	11633	11862	+	ChyUNG230470	0.69	0.685589	0.05	0.0480349	0.5	0.449782	0	0	0.41	0.419214	0.08	0.0480349	0.71	0.703057	0.01	0.0087336	0	0	0.02	0.0218341	0.03	0.0218341	0.52	0.489083	0.04	0.0436681
scaffold336_size12339	812	1635	+	ChyUNG230500	0	0	0	0	0	0	0.141394	0.141948	0	0	0	0	0	0	0	0	0	0	0	0	0	0	0	0	0	0
scaffold39_size246216	59175	59423	-	ChyUNG232450	0	0	0	0	0	0	0	0	0	0	0	0	0	0	0	0	0.28	0.282258	0.25	0.245968	0	0	0	0	0	0
scaffold39_size246216	73160	73515	+	ChyUNG232500	0	0	0	0	0	0	0	0	0	0	0	0	0	0	0	0	0	0	0	0	0	0	0	0	0	0
scaffold39_size246216	134667	135174	-	ChyUNG232660	0	0	0	0	0	0	0	0	0	0	0	0	0.8	0.641026	0.47	0.469428	0	0	0	0	0	0	0	0	0	0
scaffold39_size246216	167614	167889	-	ChyUNG232690	0	0	0	0	0	0	0	0	0.57	0.574545	0	0	0	0	0	0	0	0	0	0	0	0	0	0	0	0
scaffold39_size246216	168404	168655	-	ChyUNG232700	0	0	0	0	0	0	0	0	0	0	0	0	0	0.0039841	0	0	0	0	0	0	0	0	0	0	0	0
scaffold39_size246216	225335	225868	+	ChyUNG232860	0	0	0	0	0	0	0.39	0.180113	0	0	0.3	0.213884	0.99	0.253283	0.95	0.403377	0	0	0	0	0	0	0	0	0	0
scaffold40_size183699	60357	60761	-	ChyUNG233110	0	0	0	0	0	0	0	0	0	0	0.26	0.257426	0.26	0.257426	0.9	0.257426	0	0	0	0	0	0	0	0	0	0
scaffold40_size183699	71742	72096	+	ChyUNG233130	0	0	0	0	0	0	0	0	0	0	0	0	0	0	0	0	0	0	0	0	0	0	0	0	0	0
scaffold40_size183699	82136	82387	-	ChyUNG233160	0	0	0	0	0	0	1.21	0.900398	0.5	0.501992	0.17	0.171315	0.93	0.932271	0	0	0	0	0	0	0	0	0	0	0	0
scaffold40_size183699	93475	93692	-	ChyUNG233170	0	0	0	0	0	0	0	0	0.46	0.456221	1.17	0.695852	1.36	0.788018	0.47	0.474654	0	0	0	0	0	0	0	0	0	0
scaffold40_size183699	129953	130174	-	ChyUNG233240	0	0	0	0	0	0	0	0	0	0	0.27	0.266968	0	0	0	0	0	0	0	0	0	0	0	0	0	0
scaffold40_size183699	140526	140744	+	ChyUNG233290	0	0	0	0	0	0	0.69	0.688073	2.34	1	0	0	0	0	2.32	1	0	0	0	0	0	0	0	0	0	0
scaffold40_size183699	145201	145557	+	ChyUNG233300	0	0	0	0	0	0	0.848774	0.845607	0.574559	0.485739	0.993142	0.698068	0.224828	0.223594	1.21383	0.87226	0	0	0	0	0	0	0	0	0	0
scaffold42_size135469	68956	69164	-	ChyUNG233790	0	0	0	0	0	0	0	0	0	0	0	0	0	0	0	0	0	0	0	0	0	0	0	0	0	0
scaffold42_size135469	122119	122394	+	ChyUNG233930	0	0	0	0	0	0	1.07	1	0.32	0.334545	0.52	0.541818	0.52	0.538182	0.18	0.178182	0	0	4.73	0.894545	0.85	0.872727	1.59	0.894545	0	0
scaffold43_size132019	5429	5658	+	ChyUNG234040	0	0	0	0	0	0	0	0	0	0	0.19	0.19214	0.48	0.296943	0	0	0	0	0	0	0	0	0	0	0	0
scaffold43_size132019	6630	6848	+	ChyUNG234050	0	0	0	0	0	0	0.68	0.701835	0	0	0	0	0	0	1.51	1	0	0	0	0	0	0	0	0	0	0
scaffold43_size132019	7216	7481	+	ChyUNG234060	0	0	0	0.0830189	0	0	0	0	0	0	0	0	0.2	0.196226	0	0	0	0	0	0	0	0	0	0	0	0
scaffold43_size132019	97577	98048	-	ChyUNG234190	0.23	0.231423	0.47	0.235669	0.2	0.199575	0.09	0.0870488	0	0	0	0	0.34	0.343949	0	0	0	0	0	0	0	0	0	0	0	0
scaffold453_size9459	8976	9251	+	ChyUNG234470	18.44	1	14.83	1	0	0	0	0	0	0	0	0	0	0	0	0	0	0	0	0	0	0	0	0	0	0
scaffold45_size95085	15779	16012	-	ChyUNG234500	0	0	0	0	0	0	0.79	0.793991	0.06	0.055794	0.18	0.175966	0.85	0.854077	0	0	0	0	0	0	0	0	0	0	0	0
scaffold45_size95085	43938	44300	-	ChyUNG234560	0	0	0	0	0	0	0.09	0.0911602	0.09	0.0911602	0	0	0.09	0.0911602	0.18	0.0911602	0	0	0	0	0	0	0	0	0	0
scaffold45_size95085	44591	44812	-	ChyUNG234570	0	0	0	0	0	0	0	0	0.9	0.900452	3.2	0.859729	0	0	0.2	0.199095	0	0	0	0	0	0	0	0	0	0
scaffold45_size95085	60867	61073	+	ChyUNG234580	0	0	0	0	0	0	0	0	0	0	0	0	0	0	0	0	0	0	0	0	0	0	0	0	0	0
scaffold45_size95085	87876	88109	-	ChyUNG234610	0	0	0	0	0	0	0.56	0.562232	0.14	0.137339	1.12	1	0.6	0.596566	0.58	0.600858	0	0	0	0	0	0	0.15	0.154506	0	0
scaffold47_size122295	10943	11143	-	ChyUNG234990	0	0	0	0	0.81	0.535	0.5	0.495	0.64	0.345	0	0	0.38	0.275	0.37	0.37	0	0	0.31	0.305	0	0	0.05	0.05	0	0
scaffold47_size122295	39128	39349	-	ChyUNG235010	0	0	0	0	0	0	0	0	0	0	0	0	0	0	0	0	0	0	0	0	0	0	0	0	0	0
scaffold47_size122295	51827	52462	-	ChyUNG235020	0	0	0	0	0	0	0.903147	0.745162	0.502727	0.518233	0.0281818	0.0282761	0.151748	0.150806	0.703706	0.64463	0	0	0	0	0	0	0	0	0	0
scaffold47_size122295	108590	108816	-	ChyUNG235190	0	0	0	0	0	0	0	0	0	0	0	0	0	0	0	0.176991	0	0	0	0	0	0	0	0	0	0
scaffold47_size122295	109100	109444	-	ChyUNG235200	0	0	0	0	0	0	0.16	0.159884	0.1	0.0959302	0.32	0.159884	0	0	0	0	0	0	0	0	0	0	0	0	0	0
scaffold485_size8880	1287	1592	+	ChyUNG235280	0	0	0	0	0	0	0.48	0.47541	0.04	0.0360656	0.15	0.15082	0.67	0.672131	0.12	0.118033	0	0	0	0	0	0	0	0	0	0
scaffold48_size94283	35572	35757	-	ChyUNG235440	0	0	0	0	0	0	0	0	0	0	0	0	0	0	0	0	0	0	0	0	0	0	0	0	0	0
scaffold48_size94283	36786	36947	+	ChyUNG235450	0	0	0	0	0	0	0	0	0	0	1	1	0.36	0.217391	0	0	0	0	0	0	0	0	0	0	0	0
scaffold48_size94283	38152	38511	-	ChyUNG235460	0	0	0	0	0	0	0.61	0.610028	0.37	0.367688	0	0	2.26	1	0.37	0.18663	0	0	0	0	0	0	0	0	0	0
scaffold48_size94283	42910	43312	+	ChyUNG235480	0	0	0	0	0	0	0.692261	0.429291	1.14072	0.603164	0.115304	0.116469	0.32029	0.317378	0.12171	0.122292	0	0	0	0	0	0	0	0	0	0
scaffold48_size94283	46286	47078	-	ChyUNG235500	0	0	0	0	0	0	0.399067	0.324444	1.32831	0.812661	2.128	0.675556	1.09187	0.848334	1.04747	0.832184	0	0	0	0	0	0	0	0	0	0
scaffold48_size94283	51500	51724	+	ChyUNG235510	0	0	0	0	0	0	0	0	0	0	0	0	0	0	0.28	0.28125	0	0	0	0	0	0	0	0	0	0
scaffold48_size94283	54080	54302	-	ChyUNG235520	0	0	0	0	0	0	0	0	0	0	0	0	0	0	0	0	0	0	0	0	0	0	0	0	0	0
scaffold48_size94283	88558	88849	-	ChyUNG235580	0	0	0	0	0	0	0	0	0	0	0.57	0.597938	0	0	0	0	0	0	0	0	0	0	0	0	0	0
scaffold49_size95005	3538	3744	+	ChyUNG235700	0.31	0.169903	0.6	0.237864	0	0	0	0	0.3	0.296117	0	0	0	0	0	0	0	0	0	0	0	0	0	0	0	0
scaffold49_size95005	86949	87111	-	ChyUNG235830	0	0	0	0	0	0	0.43	0.432099	0.71	0.709877	0.8	0.796296	0	0	0	0	0	0	0	0	0	0	0	0	0	0
scaffold50_size114356	73040	74055	+	ChyUNG235960	34.5144	1	33.2769	1	0.518	0.518406	0	0	0	0	0	0	0	0	0.269455	0.267047	0	0	0	0	0	0	0	0	0	0
scaffold50_size114356	74061	74736	+	ChyUNG235970	25.41	1	32.74	1	0.06	0.0562963	0	0	0	0	0	0	0	0	0	0	0	0	0	0	0	0	0	0	0	0
scaffold53_size89484	45011	61005	-	ChyUNG236180	0	0.260955	0	0.28995	0.267914	0.268204	0.28705	0.28995	0	0	0.266978	0.31308	0.22964	0.23196	0	0.260955	0	0	0	0	0.00863309	0.298583	0	0	0	0
scaffold58_size55562	39219	39381	-	ChyUNG236760	0	0	0.01	0.0061728	0.01	0.0061728	0.6	0.598765	0	0	0	0	0	0	0.13	0.12963	0	0	0	0	0	0	0	0	0	0
scaffold759_size6142	1403	1741	+	ChyUNG237630	15.72	1	9.53	1	0	0	0	0	0	0	0	0	0	0	0	0	0	0	0	0	0	0	0	0	0	0
scaffold759_size6142	2004	4369	+	ChyUNG237640	14.8743	1	14.8042	1	0	0	0	0	0	0	0	0	0	0	0	0	0	0	0	0	0	0	0	0	0	0
scaffold760_size6142	1403	1741	+	ChyUNG237750	15.95	1	7	1	0	0	0	0	0	0	0	0	0	0	0	0	0	0	0	0	0	0	0	0	0	0
scaffold760_size6142	2004	4369	+	ChyUNG237760	13.733	1	13.7011	1	0.0745531	0.106354	0	0	0	0	0	0	0	0	0	0	0	0	0	0	0	0	0	0	0	0

## Sheet: Table S24
Table S24. SNP detected in chloroplast genomes of F1, S0, and subsequent generations (S4-S13) of Cucumis ×hytivus in comparison to C. hystrix.
Type	SEQ	Position	F1	S0	S4	S5	S6	S7	S8	S9	S10	S11	S12	S13	Tag
G->C	Scaffold1	1380	0	0	1	1	1	1	1	1	1	1	1	1	S4
C->A	Scaffold1	1637	0	0	1	1	1	1	1	1	1	1	1	1	S4
T->G	Scaffold1	2635	0	0	1	1	1	1	1	1	1	1	1	1	S4
C->A	Scaffold1	4242	1	1	1	1	1	1	1	1	1	1	1	1	F1
A->C	Scaffold1	4260	1	0	1	1	1	1	1	1	1	1	1	1	error
G->T	Scaffold1	4404	1	1	1	1	1	1	1	1	1	1	1	1	F1
A->C	Scaffold1	4538	1	1	0	0	1	0	0	0	0	1	0	0	error
G->T	Scaffold1	4570	0	0	1	1	1	1	1	1	1	1	1	1	S4
C->A	Scaffold1	4579	1	1	1	1	1	1	1	1	1	1	1	1	F1
G->T	Scaffold1	4684	1	1	1	1	1	1	1	1	1	1	1	1	F1
C->T	Scaffold1	4779	1	1	1	1	1	1	1	1	1	1	1	1	F1
A->G	Scaffold1	6303	0	0	1	1	1	1	1	1	1	1	1	1	S4
T->G	Scaffold1	6705	1	1	1	1	1	1	1	1	1	1	1	1	F1
G->T	Scaffold1	6748	1	1	1	1	1	1	1	1	1	1	1	1	F1
G->A	Scaffold1	6783	1	1	1	1	1	1	1	1	1	1	1	1	F1
C->A	Scaffold1	6915	1	1	0	0	0	0	0	0	0	0	0	0	error
C->A	Scaffold1	6942	1	1	1	1	1	1	1	1	1	1	1	1	F1
C->A	Scaffold1	6988	1	1	1	1	1	1	1	1	1	1	1	1	F1
C->T	Scaffold1	7067	1	1	1	1	1	1	1	1	1	1	1	1	F1
C->T	Scaffold1	7100	1	1	1	1	1	1	1	1	1	1	1	1	F1
G->C	Scaffold1	7116	1	1	1	1	1	1	1	1	1	1	1	1	F1
G->T	Scaffold1	7137	1	1	1	1	1	1	1	1	1	1	1	1	F1
C->T	Scaffold1	7184	1	1	1	1	1	1	1	1	1	1	1	1	F1
A->C	Scaffold1	7306	1	1	1	1	1	1	1	1	1	1	1	1	F1
T->C	Scaffold1	7317	1	1	1	1	1	1	1	1	1	1	1	1	F1
C->G	Scaffold1	7369	1	1	0	0	0	0	0	0	0	0	0	0	error
A->C	Scaffold1	7621	1	1	1	1	1	1	1	1	1	1	1	1	F1
C->T	Scaffold1	7752	1	1	1	1	1	1	1	1	1	1	1	1	F1
G->C	Scaffold1	7795	1	1	1	1	1	1	1	1	1	1	1	1	F1
C->A	Scaffold1	8120	1	1	1	1	1	1	1	1	1	1	1	1	F1
A->T	Scaffold1	8184	1	1	1	1	1	1	1	1	1	1	1	1	F1
C->T	Scaffold1	8270	1	1	1	1	1	1	1	1	1	1	1	1	F1
A->T	Scaffold1	8559	0	0	1	1	1	1	1	1	1	1	1	1	S4
C->A	Scaffold1	9602	0	0	1	1	1	1	1	1	1	1	1	1	S4
C->A	Scaffold1	9645	1	1	1	1	1	1	1	1	1	1	1	1	F1
C->A	Scaffold1	9873	1	1	1	1	1	1	1	1	1	1	1	1	F1
T->C	Scaffold1	9977	1	1	1	1	1	1	1	1	1	1	1	1	F1
T->A	Scaffold1	10054	0	0	1	1	1	1	1	1	1	1	1	1	S4
T->G	Scaffold1	10227	1	1	1	1	1	1	1	1	1	1	1	1	F1
G->T	Scaffold1	10285	0	0	1	1	1	1	1	1	1	1	1	1	S4
A->C	Scaffold1	10436	1	1	1	1	1	1	1	1	1	1	1	1	F1
G->T	Scaffold1	10547	1	1	1	1	1	1	1	1	1	1	1	1	F1
G->T	Scaffold1	10635	1	1	0	0	0	0	0	0	0	0	0	0	error
T->A	Scaffold1	10641	1	1	1	1	1	1	1	1	1	1	1	1	F1
A->T	Scaffold1	10863	1	1	1	1	1	1	1	1	1	1	1	1	F1
A->T	Scaffold1	10905	1	1	1	1	1	1	1	1	1	1	1	1	F1
T->G	Scaffold1	22023	0	1	1	1	1	1	1	1	1	1	1	1	S0
C->G	Scaffold1	28171	1	1	1	1	1	1	1	1	1	1	1	1	F1
G->A	Scaffold1	28213	1	1	1	1	1	1	1	1	1	1	1	1	F1
C->T	Scaffold1	28303	1	1	1	1	1	1	1	1	1	1	1	1	F1
G->T	Scaffold1	29096	0	1	1	1	1	1	1	1	1	1	1	1	S0
C->T	Scaffold1	32873	0	0	1	1	1	1	1	1	1	1	1	1	S4
A->C	Scaffold1	32993	1	1	1	1	1	1	1	1	1	1	1	1	F1
G->A	Scaffold1	33235	1	1	1	1	1	1	1	1	1	1	1	1	F1
A->T	Scaffold1	33284	1	1	0	0	0	0	0	0	0	0	0	0	error
C->T	Scaffold1	33291	1	1	1	1	1	1	1	1	1	1	1	1	F1
T->C	Scaffold1	33318	0	1	0	0	0	0	0	0	0	0	0	0	error
G->A	Scaffold1	33325	0	1	0	0	0	0	0	0	0	0	0	0	error
A->G	Scaffold1	33371	0	1	1	0	0	0	0	0	0	0	0	0	error
G->A	Scaffold1	33389	1	1	1	0	0	1	0	1	0	1	1	0	error
G->A	Scaffold1	33509	1	1	1	1	1	1	1	1	1	1	1	1	F1
G->T	Scaffold1	33563	1	1	1	1	1	1	1	1	1	1	1	1	F1
T->C	Scaffold1	33650	1	1	1	1	1	1	1	1	1	1	1	1	F1
A->G	Scaffold1	33683	1	1	1	1	1	1	1	1	1	1	1	1	F1
A->C	Scaffold1	33802	1	1	1	1	1	1	1	1	1	1	1	1	F1
A->C	Scaffold1	33890	1	1	1	1	1	1	1	1	1	1	1	1	F1
C->A	Scaffold1	33897	1	1	1	1	1	1	1	1	1	1	1	1	F1
G->T	Scaffold1	34123	1	1	1	1	1	1	1	1	1	1	1	1	F1
G->A	Scaffold1	38227	1	1	1	1	1	1	1	1	1	1	1	1	F1
T->A	Scaffold1	38288	1	1	1	1	1	1	1	1	1	1	1	1	F1
C->G	Scaffold1	38341	1	1	1	1	1	1	1	1	1	1	1	1	F1
T->C	Scaffold1	38382	1	1	1	1	1	1	1	1	1	1	1	1	F1
C->A	Scaffold1	38638	1	1	1	1	1	1	1	1	1	1	1	1	F1
G->T	Scaffold1	44553	1	1	1	1	1	1	1	1	1	1	1	1	F1
A->T	Scaffold1	44576	0	1	0	0	0	0	0	0	0	0	0	0	error
T->G	Scaffold1	44586	0	1	0	0	0	0	0	0	0	0	0	0	error
A->C	Scaffold1	44592	0	1	0	0	0	0	0	0	0	0	0	0	error
T->C	Scaffold1	48444	1	1	1	1	1	1	1	1	1	1	1	1	F1
T->C	Scaffold1	48688	1	1	1	1	1	1	1	1	1	1	1	1	F1
C->T	Scaffold1	48695	1	1	1	1	1	1	1	1	1	1	1	1	F1
G->T	Scaffold1	48779	1	1	1	1	1	1	1	1	1	1	1	1	F1
G->T	Scaffold1	49035	1	1	1	1	1	1	1	1	1	1	1	1	F1
G->C	Scaffold1	49296	1	1	1	1	1	1	1	1	1	1	1	1	F1
G->T	Scaffold1	49340	1	1	1	1	1	1	1	1	1	1	1	1	F1
G->T	Scaffold1	49955	1	1	1	1	1	1	1	1	1	1	1	1	F1
C->A	Scaffold1	53225	0	0	1	1	1	1	1	1	1	1	1	1	S4
A->C	Scaffold1	60387	0	1	0	0	0	0	0	0	0	0	0	0	error
C->T	Scaffold1	61534	0	0	1	1	1	1	1	1	1	1	1	1	S4
C->G	Scaffold1	64055	0	0	1	1	1	1	1	1	1	1	1	1	S4
T->A	Scaffold1	65207	1	1	1	1	1	1	1	1	1	1	1	1	F1
C->T	Scaffold1	66487	0	0	1	1	1	1	1	1	1	1	1	1	S4
T->C	Scaffold1	66917	0	0	1	1	1	1	1	1	1	1	1	1	S4
T->G	Scaffold1	67143	0	0	1	1	1	1	1	1	1	1	1	1	S4
T->C	Scaffold1	67828	0	1	1	1	1	1	1	1	1	1	1	1	S0
G->C	Scaffold1	69273	0	0	1	1	1	1	1	1	1	1	1	1	S4
G->T	Scaffold1	71799	0	0	1	1	1	1	1	1	1	1	1	1	S4
T->G	Scaffold1	72033	0	0	1	1	1	1	1	1	1	1	1	1	S4
G->A	Scaffold1	73544	0	0	1	1	1	1	1	1	1	1	1	1	S4
G->T	Scaffold1	77038	0	0	1	1	1	1	1	1	1	1	1	1	S4
C->A	Scaffold1	78665	0	0	1	1	1	1	1	1	1	1	1	1	S4
A->C	Scaffold1	83077	1	1	1	1	1	1	1	1	1	1	1	1	F1
C->A	Scaffold1	83769	1	1	1	1	1	1	1	1	1	1	1	1	F1
G->C	Scaffold1	87164	1	1	1	1	1	1	1	1	1	1	1	1	F1
A->T	Scaffold1	87174	1	1	1	1	1	1	1	1	1	1	1	1	F1
T->C	Scaffold1	87191	1	1	1	1	1	1	1	1	1	1	1	1	F1
A->C	Scaffold1	87215	1	1	1	1	1	1	1	1	1	1	1	1	F1
C->T	Scaffold1	87417	1	1	1	1	1	1	1	1	1	1	1	1	F1
G->A	Scaffold1	87433	1	1	1	1	1	1	1	1	1	1	1	1	F1
C->T	Scaffold1	104535	1	1	1	1	1	1	1	1	1	1	1	1	F1
A->C	Scaffold1	113783	1	1	1	1	1	1	1	1	1	1	1	1	F1
C->T	Scaffold1	113892	1	1	1	1	1	1	1	1	1	1	1	1	F1
C->A	Scaffold1	113927	1	1	1	1	1	1	1	1	1	1	1	1	F1
C->A	Scaffold1	113935	1	1	0	0	0	0	0	0	0	0	0	0	error
C->A	Scaffold1	113965	1	1	1	1	1	1	1	1	1	1	1	1	F1
T->G	Scaffold1	114059	1	1	1	1	1	1	1	1	1	1	1	1	F1
A->G	Scaffold1	114139	1	1	1	1	1	1	1	1	1	1	1	1	F1
T->G	Scaffold1	114166	1	1	1	1	1	1	1	1	1	1	1	1	F1
C->A	Scaffold1	114204	1	1	1	1	1	1	1	1	1	1	1	1	F1
A->G	Scaffold1	114289	1	1	1	1	1	1	1	1	1	1	1	1	F1
C->A	Scaffold1	114410	1	1	1	1	1	1	1	1	1	1	1	1	F1
G->T	Scaffold1	114490	1	1	1	1	1	1	1	1	1	1	1	1	F1
T->C	Scaffold1	114518	1	1	1	1	1	1	1	1	1	1	1	1	F1
A->G	Scaffold1	114660	1	1	1	1	1	1	1	1	1	1	1	1	F1
T->G	Scaffold1	114715	1	1	1	1	1	1	1	1	1	1	1	1	F1
A->T	Scaffold1	114737	1	1	1	1	1	1	1	1	1	1	1	1	F1
A->G	Scaffold1	114744	1	1	1	1	1	1	1	1	1	1	1	1	F1
T->G	Scaffold1	114752	1	1	1	1	1	1	1	1	1	1	1	1	F1
G->A	Scaffold1	114778	1	1	1	1	1	1	1	1	1	1	1	1	F1
T->G	Scaffold1	115010	1	1	1	1	1	1	1	1	1	1	1	1	F1
A->G	Scaffold1	115076	1	1	1	1	1	1	1	1	1	1	1	1	F1
C->A	Scaffold1	115102	1	1	1	1	1	1	1	1	1	1	1	1	F1
A->T	Scaffold1	115243	1	1	1	1	1	1	1	1	1	1	1	1	F1
T->G	Scaffold1	115311	1	1	1	1	1	1	1	1	1	1	1	1	F1
A->T	Scaffold1	115456	1	1	1	1	1	1	1	1	1	1	1	1	F1
C->A	Scaffold1	115492	1	1	1	1	1	1	1	1	1	1	1	1	F1
T->A	Scaffold1	121727	0	0	1	1	1	1	1	1	1	1	1	1	S4
C->T	Scaffold1	121754	1	1	1	1	1	1	1	1	1	1	1	1	F1
C->A	Scaffold1	121888	1	1	1	1	1	1	1	1	1	1	1	1	F1
C->G	Scaffold1	121904	1	1	1	1	1	1	1	1	1	1	1	1	F1
C->A	Scaffold1	123322	0	0	1	1	1	1	1	1	1	1	1	1	S4
T->C	Scaffold1	124750	0	0	1	1	1	1	1	1	1	1	1	1	S4
G->T	Scaffold1	124777	1	1	1	1	1	1	1	1	1	1	1	1	F1
T->G	Scaffold1	124828	1	1	1	1	1	1	1	1	1	1	1	1	F1
T->C	Scaffold1	124877	1	1	1	1	1	1	1	1	1	1	1	1	F1
C->A	Scaffold1	124968	0	0	1	1	1	1	1	1	1	1	1	1	S4
G->C	Scaffold1	125018	0	0	1	1	1	1	1	1	1	1	1	1	S4
C->G	Scaffold1	126110	1	1	1	1	1	1	1	1	1	1	1	1	F1
G->T	Scaffold1	126171	1	1	1	1	1	1	1	1	1	1	1	1	F1
G->C	Scaffold1	126177	1	1	1	1	1	1	1	1	1	1	1	1	F1
G->T	Scaffold1	126193	1	1	1	1	1	1	1	1	1	1	1	1	F1
T->C	Scaffold1	126205	1	1	1	1	1	1	1	1	1	1	1	1	F1
A->G	Scaffold1	126232	1	1	1	1	1	1	1	1	1	1	1	1	F1
T->G	Scaffold1	126268	1	1	1	1	1	1	1	1	1	1	1	1	F1
C->G	Scaffold1	126298	1	1	1	1	1	1	1	1	1	1	1	1	F1
T->G	Scaffold1	126316	1	1	1	1	1	1	1	1	1	1	1	1	F1
C->G	Scaffold1	126349	1	1	1	1	1	1	1	1	1	1	1	1	F1
C->T	Scaffold1	126394	1	1	1	1	1	1	1	1	1	1	1	1	F1
T->A	Scaffold1	126419	1	1	1	1	1	1	1	1	1	1	1	1	F1
A->T	Scaffold1	126464	1	1	1	1	1	1	1	1	1	1	1	1	F1
G->T	Scaffold1	126553	1	1	1	1	1	1	1	1	1	1	1	1	F1
G->C	Scaffold1	126578	1	1	1	1	1	1	1	1	1	1	1	1	F1
T->G	Scaffold1	126588	1	1	1	1	1	1	1	1	1	1	1	1	F1
C->G	Scaffold1	126603	1	1	1	1	1	1	1	1	1	1	1	1	F1
A->T	Scaffold1	126617	1	1	1	1	1	1	1	1	1	1	1	1	F1
G->T	Scaffold1	126723	1	1	1	1	1	1	1	1	1	1	1	1	F1
A->C	Scaffold1	126790	1	1	1	1	1	1	1	1	1	1	1	1	F1
C->A	Scaffold1	126796	1	1	1	1	1	1	1	1	1	1	1	1	F1
G->T	Scaffold1	126829	1	1	1	1	1	1	1	1	1	1	1	1	F1
C->A	Scaffold1	126912	1	1	1	1	1	1	1	1	1	1	1	1	F1
G->T	Scaffold1	126924	1	1	1	1	1	1	1	1	1	1	1	1	F1
A->G	Scaffold1	126974	1	1	1	1	1	1	1	1	1	1	1	1	F1
T->G	Scaffold1	127099	1	1	1	1	1	1	1	1	1	1	1	1	F1
A->G	Scaffold1	127124	1	1	1	1	1	1	1	1	1	1	1	1	F1
C->A	Scaffold1	127254	1	1	1	1	1	1	1	1	1	1	1	1	F1
G->T	Scaffold1	127284	0	0	1	1	1	1	1	1	1	1	1	1	S4
G->C	Scaffold1	127363	1	1	1	1	1	1	1	1	1	1	1	1	F1
T->G	Scaffold1	127384	1	1	1	1	1	1	1	1	1	1	1	1	F1
A->T	Scaffold1	127400	1	1	1	1	1	1	1	1	1	1	1	1	F1
C->A	Scaffold1	127413	1	1	0	0	0	0	0	0	0	0	0	0	error
G->T	Scaffold1	127557	1	1	1	1	1	1	1	1	1	1	1	1	F1
A->G	Scaffold1	127563	1	1	1	1	1	1	1	1	1	1	1	1	F1
C->A	Scaffold1	127604	1	1	1	1	1	1	1	1	1	1	1	1	F1
A->G	Scaffold1	127611	1	1	1	1	1	1	1	1	1	1	1	1	F1
T->C	Scaffold1	127619	1	1	1	1	1	1	1	1	1	1	1	1	F1
G->T	Scaffold1	127667	1	1	1	1	1	1	1	1	1	1	1	1	F1
T->G	Scaffold1	127673	1	1	1	1	1	1	1	1	1	1	1	1	F1
T->C	Scaffold1	127693	1	1	1	1	1	1	1	1	1	1	1	1	F1
G->T	Scaffold1	127757	0	0	1	1	1	1	1	1	1	1	1	1	S4
T->G	Scaffold1	129214	0	0	1	1	1	1	1	1	1	1	1	1	S4
G->A	Scaffold1	136324	1	1	1	1	1	1	1	1	1	1	1	1	F1
T->C	Scaffold1	136361	1	1	1	1	1	1	1	1	1	1	1	1	F1
T->C	Scaffold1	136367	1	1	1	1	1	1	1	1	1	1	1	1	F1
T->C	Scaffold1	142588	1	1	1	1	1	1	1	1	1	1	1	1	F1
T->C	Scaffold1	142630	1	1	1	1	1	1	1	1	0	1	1	1	error
A->C	Scaffold1	142640	1	1	1	1	1	1	1	1	0	1	1	1	error
Note: 1. 0 refers to deletion, 1 refers to presentance； 2. F1 in tag column refers to SNP detected from F1 to S13, S(n) in tag column refers to SNP detected from S(n) to S13 (n = 0, 4-13), other situations were tagged was error.

[truncated: 5 more sheets: Table S25, Table S26, Table S27, Table S28, Table S30]
